# Supplementary material for: Hexaaqua­cobalt(II) bis­(2,2′-sulfanediyldiacetato-κ3 O,S,O′)cobaltate(II) tetra­hydrate
Source: Acta Crystallogr Sect E Struct Rep Online. 2011 Oct 12;67(Pt 11):m1521. doi: 10.1107/S1600536811040979 (PMC3246949; doi:10.1107/S1600536811040979)
Supplement: Supplementary file 1 [file e-67-m1521-sup1.cif]

##############################################################################
#                                                                            #
# This CIF contains the data in a paper accepted for publication in          #
# Acta Crystallographica Section E. It conforms to the requirements of       #
# Notes for Authors for Acta Crystallographica Section E, and has been       #
# peer reviewed under the auspices of the IUCr Commission on Journals.       #
#                                                                            #
# Full details of the Crystallographic Information File format               #
# are given in the paper "The Crystallographic Information File (CIF):       #
# a New Standard Archive File for Crystallography" by S. R. Hall, F. H.      #
# Allen and I. D. Brown [Acta Cryst. (1991), A47, 655-685].                  #
#                                                                            #
# The current version of the core CIF dictionary is obtainable from          #
# ftp://ftp.iucr.org/pub/cif_core.dic.                                       #
#                                                                            #
# Software is freely available for graphical display of the structure(s)     #
# in this CIF. For information consult the CIF software page                 #
# http://www.iucr.org/resources/cif/software.                                #
#                                                                            #
# This file may be used for bona fide research purposes within the           #
# scientific community so long as proper attribution is given to the journal # 
# article from which it was obtained.                                        #
#                                                                            #
##############################################################################
data_global
_audit_creation_method     SHELXL-97
_journal_date_recd_electronic     2011-10-03
_journal_date_accepted     2011-10-05
_journal_name_full     'Acta Crystallographica, Section E'
_journal_year     2011
_journal_volume     67
_journal_issue     11
_journal_page_first     m1521
_journal_page_last     m1521
_journal_paper_category     QM
_journal_coeditor_code     BT5666
_publ_contact_author
;
     Dr. Seik Weng Ng
     Department of Chemistry
     University of Malaya
     50603 Kuala Lumpur
     Malaysia
;
_publ_contact_author_email     seikweng@um.edu.my
_publ_contact_author_fax     '03 7967 4193'
_publ_contact_author_phone     '03 7967 6778'
_publ_section_title
;
Hexaaquacobalt(II)
bis(2,2'-sulfanediyldiacetato-\k^3^<i>O</i>,<i>S</i>,<i>O</i>')cobaltate(II)
tetrahydrate
;
loop_
    _publ_author_name
    _publ_author_address
    'Wang, Huang'
;
Key Laboratory of Functional Inorganic Material Chemistry
Ministry of Education
Heilongjiang University
Harbin 150080
People's Republic of China
;
    'Gao, Shan'
;
Key Laboratory of Functional Inorganic Material Chemistry
Ministry of Education
Heilongjiang University
Harbin 150080
People's Republic of China
;
    'Ng, Seik Weng'
;
Department of Chemistry
University of Malaya
50603 Kuala Lumpur
Malaysia
and
Chemistry Department
Faculty of Science
King Abdulaziz University
PO Box 80203 Jeddah
Saudi Arabia
;
data_I
_audit_creation_method     SHELXL-97
_chemical_name_systematic
;
Hexaaquacobalt(II)
bis(2,2'-sulfanediyldiacetato-\k^3^<i>O</i>,<i>S</i>,<i>O</i>')cobaltate(II)
tetrahydrate
;
_chemical_name_common     ?
_chemical_formula_moiety     'H12 Co O6 2+, (2C4 H4 Co1 O4 S2)2-, 4(H2 O)'
_chemical_formula_sum     'C8 H28 Co2 O18 S2'
_chemical_formula_iupac     '[Co (H2 O)6] [Co (C4 H4 O4 S)2], 4H2 O'
_chemical_formula_weight     594.28
_chemical_melting_point     ?
_symmetry_cell_setting     monoclinic
_symmetry_space_group_name_H-M     'C c'
_symmetry_space_group_name_Hall     'C -2yc'
loop_
    _symmetry_equiv_pos_as_xyz
    'x, y, z'
    'x, -y, z+1/2'
    'x+1/2, y+1/2, z'
    'x+1/2, -y+1/2, z+1/2'
_cell_length_a     18.8627(9)
_cell_length_b     13.5779(7)
_cell_length_c     8.9535(4)
_cell_angle_alpha     90.00
_cell_angle_beta     101.4030(10)
_cell_angle_gamma     90.00
_cell_volume     2247.87(19)
_cell_formula_units_Z     4
_cell_measurement_reflns_used     10500
_cell_measurement_theta_min     3.00
_cell_measurement_theta_max     27.47
_cell_measurement_temperature     293(2)
_exptl_crystal_description     prism
_exptl_crystal_colour     pink
_exptl_crystal_size_max     0.18
_exptl_crystal_size_mid     0.14
_exptl_crystal_size_min     0.14
_exptl_crystal_density_diffrn     1.756
_exptl_crystal_density_meas     ?
_exptl_crystal_density_method     'not measured'
_exptl_crystal_F_000     1224
_exptl_absorpt_coefficient_mu     1.740
_exptl_absorpt_correction_type     multi-scan
_exptl_absorpt_process_details     '(ABSCOR; Higashi, 1995)'
_exptl_absorpt_correction_T_min     0.7447
_exptl_absorpt_correction_T_max     0.7927
_diffrn_ambient_temperature     293(2)
_diffrn_radiation_type     MoK\a
_diffrn_radiation_wavelength     0.71073
_diffrn_radiation_source     'fine-focus sealed tube'
_diffrn_radiation_monochromator     graphite
_diffrn_measurement_device_type     'Rigaku R-AXIS RAPID IP'
_diffrn_measurement_method     \w
_diffrn_detector_area_resol_mean     ?
_diffrn_reflns_number     10837
_diffrn_reflns_av_R_equivalents     0.0249
_diffrn_reflns_av_sigmaI/netI     0.0371
_diffrn_reflns_theta_min     3.00
_diffrn_reflns_theta_max     27.47
_diffrn_reflns_theta_full     27.47
_diffrn_measured_fraction_theta_max     0.997
_diffrn_measured_fraction_theta_full     0.997
_diffrn_reflns_limit_h_min     -24
_diffrn_reflns_limit_h_max     24
_diffrn_reflns_limit_k_min     -17
_diffrn_reflns_limit_k_max     17
_diffrn_reflns_limit_l_min     -11
_diffrn_reflns_limit_l_max     11
_diffrn_standards_number     0
_diffrn_standards_interval_count     0
_diffrn_standards_interval_time     0
_diffrn_standards_decay_%     0
_reflns_number_total     4978
_reflns_number_gt     4802
_reflns_threshold_expression     I>2\s(I)
_refine_ls_structure_factor_coef     Fsqd
_refine_ls_matrix_type     full
_refine_ls_R_factor_all     0.0277
_refine_ls_R_factor_gt     0.0257
_refine_ls_wR_factor_gt     0.0644
_refine_ls_wR_factor_ref     0.0670
_refine_ls_goodness_of_fit_ref     1.010
_refine_ls_restrained_S_all     1.121
_refine_ls_number_reflns     4978
_refine_ls_number_parameters     331
_refine_ls_number_restraints     56
_refine_ls_hydrogen_treatment     mixed
_refine_ls_weighting_scheme     calc
_refine_ls_weighting_details
                 'calc w=1/[\s^2^(Fo^2^)+(0.0456P)^2^] where P=(Fo^2^+2Fc^2^)/3'
_atom_sites_solution_hydrogens     geom
_atom_sites_solution_primary     direct
_atom_sites_solution_secondary     difmap
_refine_ls_shift/su_max     0.001
_refine_ls_shift/su_mean     0.001
_refine_diff_density_max     0.735
_refine_diff_density_min     -0.584
_refine_ls_extinction_method     none
_refine_ls_extinction_coef     ?
_refine_ls_abs_structure_details     'Flack (1983), 2402 Friedel pairs'
_refine_ls_abs_structure_Flack     0.020(10)
loop_
    _atom_type_symbol
    _atom_type_description
    _atom_type_scat_dispersion_real
    _atom_type_scat_dispersion_imag
    _atom_type_scat_source
    'C' 'C' 0.0033 0.0016
                         'International Tables Vol C Tables 4.2.6.8 and 6.1.1.4'
    'H' 'H' 0.0000 0.0000
                         'International Tables Vol C Tables 4.2.6.8 and 6.1.1.4'
    'O' 'O' 0.0106 0.0060
                         'International Tables Vol C Tables 4.2.6.8 and 6.1.1.4'
    'S' 'S' 0.1246 0.1234
                         'International Tables Vol C Tables 4.2.6.8 and 6.1.1.4'
    'Co' 'Co' 0.3494 0.9721
                         'International Tables Vol C Tables 4.2.6.8 and 6.1.1.4'
_computing_data_collection     'RAPID-AUTO (Rigaku, 1998)'
_computing_cell_refinement     'RAPID-AUTO (Rigaku, 1998)'
_computing_data_reduction     'CrystalClear (Rigaku/MSC, 2002)'
_computing_structure_solution     'SHELXS97 (Sheldrick, 2008)'
_computing_structure_refinement     'SHELXL97 (Sheldrick, 2008)'
_computing_molecular_graphics     'X-SEED (Barbour, 2001)'
_computing_publication_material     'publCIF (Westrip, 2010)'
loop_
    _atom_site_type_symbol
    _atom_site_label
    _atom_site_fract_x
    _atom_site_fract_y
    _atom_site_fract_z
    _atom_site_U_iso_or_equiv
    _atom_site_adp_type
    _atom_site_calc_flag
    _atom_site_refinement_flags
    _atom_site_occupancy
    _atom_site_symmetry_multiplicity
    _atom_site_disorder_assembly
    _atom_site_disorder_group
    Co Co1 0.500004(19) 0.23844(2) 0.50001(4) 0.02113(8) Uani d . 1 1 . .
    Co Co2 0.756568(19) 0.19476(2) 0.24733(4) 0.02289(8) Uani d . 1 1 . .
    S S1 0.49039(3) 0.40580(5) 0.60363(7) 0.02473(13) Uani d . 1 1 . .
    S S2 0.51526(3) 0.06991(5) 0.40430(7) 0.02585(14) Uani d . 1 1 . .
    O O1 0.58222(12) 0.30010(14) 0.4126(3) 0.0343(5) Uani d . 1 1 . .
    O O2 0.65276(15) 0.4269(2) 0.3849(4) 0.0643(9) Uani d . 1 1 . .
    O O3 0.42627(11) 0.29204(14) 0.3183(2) 0.0302(4) Uani d . 1 1 . .
    O O4 0.35388(11) 0.40998(15) 0.2070(3) 0.0346(5) Uani d . 1 1 . .
    O O5 0.41625(11) 0.17334(15) 0.5790(3) 0.0328(4) Uani d . 1 1 . .
    O O6 0.35800(12) 0.04251(16) 0.6378(3) 0.0415(5) Uani d . 1 1 . .
    O O7 0.57090(12) 0.18662(14) 0.6866(2) 0.0335(5) Uani d . 1 1 . .
    O O8 0.65760(11) 0.08440(14) 0.7929(2) 0.0317(4) Uani d . 1 1 . .
    O O1W 0.75186(17) 0.34735(15) 0.2392(4) 0.0485(5) Uani d D 1 1 . .
    H H11 0.728(2) 0.380(3) 0.293(5) 0.073 Uiso d D 1 1 . .
    H H12 0.782(2) 0.385(3) 0.211(5) 0.073 Uiso d D 1 1 . .
    O O2W 0.75883(13) 0.19813(16) 0.4850(3) 0.0376(5) Uani d D 1 1 . .
    H H21 0.771(2) 0.2564(10) 0.510(4) 0.056 Uiso d D 1 1 . .
    H H22 0.7864(19) 0.1600(19) 0.545(4) 0.056 Uiso d D 1 1 . .
    O O3W 0.75775(13) 0.04584(14) 0.2516(4) 0.0444(5) Uani d D 1 1 . .
    H H31 0.7904(18) 0.013(3) 0.226(6) 0.067 Uiso d D 1 1 . .
    H H32 0.7261(18) 0.010(3) 0.276(6) 0.067 Uiso d D 1 1 . .
    O O4W 0.75304(12) 0.19686(15) 0.0065(3) 0.0348(5) Uani d D 1 1 . .
    H H41 0.751(2) 0.2540(13) -0.033(4) 0.052 Uiso d D 1 1 . .
    H H42 0.7221(18) 0.162(2) -0.053(4) 0.052 Uiso d D 1 1 . .
    O O5W 0.86746(11) 0.19782(15) 0.2686(3) 0.0348(5) Uani d D 1 1 . .
    H H51 0.8928(18) 0.201(3) 0.3561(19) 0.052 Uiso d D 1 1 . .
    H H52 0.883(2) 0.237(3) 0.210(3) 0.052 Uiso d D 1 1 . .
    O O6W 0.64320(11) 0.19108(14) 0.2156(3) 0.0309(4) Uani d D 1 1 . .
    H H61 0.631(2) 0.223(3) 0.287(3) 0.046 Uiso d D 1 1 . .
    H H62 0.629(2) 0.221(2) 0.133(2) 0.046 Uiso d D 1 1 . .
    O O7W 0.71149(19) 0.6167(2) 0.3620(4) 0.0693(8) Uani d DU 1 1 . .
    H H71 0.712(3) 0.566(3) 0.414(6) 0.104 Uiso d D 1 1 . .
    H H72 0.746(2) 0.616(4) 0.314(5) 0.104 Uiso d D 1 1 . .
    O O8W 0.81452(15) 0.64657(18) 0.1837(3) 0.0516(6) Uani d DU 1 1 . .
    H H81 0.832(2) 0.5909(17) 0.168(6) 0.077 Uiso d D 1 1 . .
    H H82 0.8486(16) 0.682(3) 0.231(5) 0.077 Uiso d D 1 1 . .
    O O9W 0.45875(19) 0.2664(5) 0.0292(4) 0.1126(15) Uani d DU 1 1 . .
    H H91 0.456(5) 0.247(6) 0.117(4) 0.169 Uiso d D 1 1 . .
    H H92 0.494(4) 0.237(7) 0.002(9) 0.169 Uiso d D 1 1 . .
    O O10W 0.59157(12) 0.2904(2) -0.0509(3) 0.0421(5) Uani d DU 1 1 . .
    H H101 0.622(2) 0.329(2) -0.077(4) 0.063 Uiso d D 1 1 . .
    H H102 0.585(2) 0.242(2) -0.111(4) 0.063 Uiso d D 1 1 . .
    C C1 0.60292(15) 0.3899(2) 0.4351(4) 0.0316(6) Uani d . 1 1 . .
    C C2 0.56550(18) 0.4557(2) 0.5315(4) 0.0398(7) Uani d . 1 1 . .
    H H2A 0.5485 0.5136 0.4716 0.048 Uiso calc R 1 1 . .
    H H2B 0.6015 0.4777 0.6179 0.048 Uiso calc R 1 1 . .
    C C3 0.41322(17) 0.4397(2) 0.4608(4) 0.0353(7) Uani d . 1 1 . .
    H H3A 0.3710 0.4386 0.5074 0.042 Uiso calc R 1 1 . .
    H H3B 0.4198 0.5071 0.4307 0.042 Uiso calc R 1 1 . .
    C C4 0.39701(13) 0.37693(18) 0.3173(3) 0.0247(5) Uani d . 1 1 . .
    C C5 0.40418(15) 0.0819(2) 0.5766(3) 0.0276(5) Uani d . 1 1 . .
    C C6 0.44673(16) 0.0137(2) 0.4915(3) 0.0318(6) Uani d . 1 1 . .
    H H6A 0.4126 -0.0197 0.4124 0.038 Uiso calc R 1 1 . .
    H H6B 0.4698 -0.0362 0.5622 0.038 Uiso calc R 1 1 . .
    C C7 0.60916(13) 0.11060(19) 0.6845(3) 0.0248(5) Uani d . 1 1 . .
    C C8 0.59746(16) 0.0475(2) 0.5424(3) 0.0321(6) Uani d . 1 1 . .
    H H8A 0.5978 -0.0210 0.5731 0.039 Uiso calc R 1 1 . .
    H H8B 0.6382 0.0572 0.4925 0.039 Uiso calc R 1 1 . .
loop_
    _atom_site_aniso_label
    _atom_site_aniso_U_11
    _atom_site_aniso_U_22
    _atom_site_aniso_U_33
    _atom_site_aniso_U_12
    _atom_site_aniso_U_13
    _atom_site_aniso_U_23
    Co1 0.02393(15) 0.01925(16) 0.02064(14) 0.00472(13) 0.00543(11) 0.00147(13)
    Co2 0.02136(14) 0.02034(16) 0.02750(15) 0.00004(12) 0.00615(12) 0.00000(13)
    S1 0.0264(3) 0.0259(3) 0.0225(3) 0.0038(2) 0.0062(2) -0.0031(2)
    S2 0.0306(3) 0.0268(3) 0.0203(3) 0.0052(2) 0.0051(2) -0.0030(2)
    O1 0.0363(10) 0.0275(10) 0.0447(11) 0.0001(8) 0.0219(9) -0.0066(8)
    O2 0.0666(17) 0.0410(14) 0.104(2) -0.0081(12) 0.0631(18) -0.0073(14)
    O3 0.0382(10) 0.0246(9) 0.0259(9) 0.0114(8) 0.0019(8) -0.0031(7)
    O4 0.0375(11) 0.0308(10) 0.0320(11) 0.0121(8) -0.0018(9) -0.0002(8)
    O5 0.0366(10) 0.0242(9) 0.0430(11) 0.0008(8) 0.0213(9) -0.0030(9)
    O6 0.0427(11) 0.0304(11) 0.0578(14) -0.0002(9) 0.0252(10) 0.0057(10)
    O7 0.0432(11) 0.0285(10) 0.0254(9) 0.0162(8) -0.0017(8) -0.0049(8)
    O8 0.0317(10) 0.0308(10) 0.0290(11) 0.0083(8) -0.0026(8) -0.0004(8)
    O1W 0.0592(13) 0.0229(10) 0.0758(16) -0.0026(11) 0.0435(12) -0.0015(12)
    O2W 0.0467(12) 0.0348(11) 0.0289(10) 0.0014(9) 0.0018(10) 0.0009(8)
    O3W 0.0284(9) 0.0185(9) 0.0899(16) 0.0008(8) 0.0198(10) -0.0002(12)
    O4W 0.0392(11) 0.0359(12) 0.0292(10) -0.0013(8) 0.0064(9) -0.0026(8)
    O5W 0.0235(9) 0.0429(12) 0.0384(12) -0.0063(8) 0.0072(9) 0.0058(9)
    O6W 0.0275(10) 0.0327(10) 0.0327(10) 0.0042(8) 0.0065(9) -0.0027(8)
    O7W 0.087(2) 0.0499(15) 0.078(2) 0.0073(15) 0.0313(17) -0.0139(14)
    O8W 0.0566(14) 0.0336(12) 0.0609(16) 0.0021(10) 0.0030(12) -0.0041(11)
    O9W 0.0498(17) 0.246(4) 0.0406(16) 0.022(2) 0.0068(15) -0.022(2)
    O10W 0.0409(11) 0.0512(13) 0.0338(11) 0.0057(10) 0.0065(10) -0.0110(10)
    C1 0.0323(14) 0.0249(13) 0.0419(16) 0.0005(11) 0.0180(13) -0.0007(11)
    C2 0.0387(15) 0.0305(15) 0.055(2) -0.0056(12) 0.0212(14) -0.0114(14)
    C3 0.0349(14) 0.0317(14) 0.0363(16) 0.0129(11) 0.0000(13) -0.0073(12)
    C4 0.0259(12) 0.0232(11) 0.0253(12) 0.0035(9) 0.0061(10) 0.0003(10)
    C5 0.0295(12) 0.0253(12) 0.0275(13) 0.0035(10) 0.0041(11) 0.0021(10)
    C6 0.0416(15) 0.0213(12) 0.0339(14) 0.0011(10) 0.0112(12) -0.0018(10)
    C7 0.0238(11) 0.0230(11) 0.0276(13) 0.0032(9) 0.0053(11) 0.0000(10)
    C8 0.0319(13) 0.0335(14) 0.0282(14) 0.0124(11) -0.0007(11) -0.0077(11)
loop_
    _geom_bond_atom_site_label_1
    _geom_bond_atom_site_label_2
    _geom_bond_site_symmetry_2
    _geom_bond_distance
    _geom_bond_publ_flag
    Co1 O7 . 2.0472(19) ?
    Co1 O1 . 2.049(2) ?
    Co1 O3 . 2.0532(19) ?
    Co1 O5 . 2.054(2) ?
    Co1 S1 . 2.4746(7) ?
    Co1 S2 . 2.4801(7) ?
    Co2 O3W . 2.0224(19) ?
    Co2 O5W . 2.063(2) ?
    Co2 O1W . 2.075(2) ?
    Co2 O6W . 2.101(2) ?
    Co2 O2W . 2.120(2) ?
    Co2 O4W . 2.145(2) ?
    S1 C3 . 1.797(3) ?
    S1 C2 . 1.802(3) ?
    S2 C8 . 1.807(3) ?
    S2 C6 . 1.806(3) ?
    O1 C1 . 1.283(3) ?
    O2 C1 . 1.227(4) ?
    O3 C4 . 1.277(3) ?
    O4 C4 . 1.233(3) ?
    O5 C5 . 1.261(4) ?
    O6 C5 . 1.238(4) ?
    O7 C7 . 1.262(3) ?
    O8 C7 . 1.246(3) ?
    O1W H11 . 0.843(11) ?
    O1W H12 . 0.843(11) ?
    O2W H21 . 0.843(11) ?
    O2W H22 . 0.845(11) ?
    O3W H31 . 0.831(11) ?
    O3W H32 . 0.830(11) ?
    O4W H41 . 0.851(11) ?
    O4W H42 . 0.850(11) ?
    O5W H51 . 0.834(11) ?
    O5W H52 . 0.835(11) ?
    O6W H61 . 0.834(11) ?
    O6W H62 . 0.840(11) ?
    O7W H71 . 0.834(11) ?
    O7W H72 . 0.841(11) ?
    O8W H81 . 0.847(11) ?
    O8W H82 . 0.844(11) ?
    O9W H91 . 0.843(11) ?
    O9W H92 . 0.845(11) ?
    O10W H101 . 0.843(11) ?
    O10W H102 . 0.839(11) ?
    C1 C2 . 1.511(4) ?
    C2 H2A . 0.9700 ?
    C2 H2B . 0.9700 ?
    C3 C4 . 1.522(4) ?
    C3 H3A . 0.9700 ?
    C3 H3B . 0.9700 ?
    C5 C6 . 1.525(4) ?
    C6 H6A . 0.9700 ?
    C6 H6B . 0.9700 ?
    C7 C8 . 1.514(4) ?
    C8 H8A . 0.9700 ?
    C8 H8B . 0.9700 ?
loop_
    _geom_angle_atom_site_label_1
    _geom_angle_atom_site_label_2
    _geom_angle_atom_site_label_3
    _geom_angle_site_symmetry_1
    _geom_angle_site_symmetry_3
    _geom_angle
    _geom_angle_publ_flag
    O7 Co1 O1 . . 91.74(10) ?
    O7 Co1 O3 . . 177.79(10) ?
    O1 Co1 O3 . . 89.88(9) ?
    O7 Co1 O5 . . 89.64(10) ?
    O1 Co1 O5 . . 177.55(10) ?
    O3 Co1 O5 . . 88.79(9) ?
    O7 Co1 S1 . . 95.40(6) ?
    O1 Co1 S1 . . 83.40(6) ?
    O3 Co1 S1 . . 83.29(5) ?
    O5 Co1 S1 . . 98.49(6) ?
    O7 Co1 S2 . . 82.13(5) ?
    O1 Co1 S2 . . 95.56(6) ?
    O3 Co1 S2 . . 99.21(6) ?
    O5 Co1 S2 . . 82.63(6) ?
    S1 Co1 S2 . . 177.30(3) ?
    O3W Co2 O5W . . 90.64(9) ?
    O3W Co2 O1W . . 178.12(12) ?
    O5W Co2 O1W . . 91.07(10) ?
    O3W Co2 O6W . . 89.20(8) ?
    O5W Co2 O6W . . 177.57(10) ?
    O1W Co2 O6W . . 89.06(10) ?
    O3W Co2 O2W . . 90.26(12) ?
    O5W Co2 O2W . . 95.05(9) ?
    O1W Co2 O2W . . 90.35(11) ?
    O6W Co2 O2W . . 87.38(9) ?
    O3W Co2 O4W . . 91.75(12) ?
    O5W Co2 O4W . . 85.52(9) ?
    O1W Co2 O4W . . 87.63(11) ?
    O6W Co2 O4W . . 92.06(9) ?
    O2W Co2 O4W . . 177.91(8) ?
    C3 S1 C2 . . 103.43(17) ?
    C3 S1 Co1 . . 94.45(10) ?
    C2 S1 Co1 . . 95.16(10) ?
    C8 S2 C6 . . 102.94(15) ?
    C8 S2 Co1 . . 93.51(9) ?
    C6 S2 Co1 . . 95.67(9) ?
    C1 O1 Co1 . . 123.92(19) ?
    C4 O3 Co1 . . 123.34(17) ?
    C5 O5 Co1 . . 124.48(19) ?
    C7 O7 Co1 . . 123.53(18) ?
    Co2 O1W H11 . . 122(4) ?
    Co2 O1W H12 . . 126(4) ?
    H11 O1W H12 . . 108(2) ?
    Co2 O2W H21 . . 104(3) ?
    Co2 O2W H22 . . 121(3) ?
    H21 O2W H22 . . 108(2) ?
    Co2 O3W H31 . . 123(3) ?
    Co2 O3W H32 . . 126(3) ?
    H31 O3W H32 . . 111(2) ?
    Co2 O4W H41 . . 115(3) ?
    Co2 O4W H42 . . 120(3) ?
    H41 O4W H42 . . 106(2) ?
    Co2 O5W H51 . . 118(3) ?
    Co2 O5W H52 . . 115(3) ?
    H51 O5W H52 . . 111(2) ?
    Co2 O6W H61 . . 108(3) ?
    Co2 O6W H62 . . 104(3) ?
    H61 O6W H62 . . 110(2) ?
    H71 O7W H72 . . 111(5) ?
    H81 O8W H82 . . 108(2) ?
    H91 O9W H92 . . 109(9) ?
    H101 O10W H102 . . 109(2) ?
    O2 C1 O1 . . 124.3(3) ?
    O2 C1 C2 . . 116.4(3) ?
    O1 C1 C2 . . 119.3(3) ?
    C1 C2 S1 . . 118.1(2) ?
    C1 C2 H2A . . 107.8 ?
    S1 C2 H2A . . 107.8 ?
    C1 C2 H2B . . 107.8 ?
    S1 C2 H2B . . 107.8 ?
    H2A C2 H2B . . 107.1 ?
    C4 C3 S1 . . 117.2(2) ?
    C4 C3 H3A . . 108.0 ?
    S1 C3 H3A . . 108.0 ?
    C4 C3 H3B . . 108.0 ?
    S1 C3 H3B . . 108.0 ?
    H3A C3 H3B . . 107.2 ?
    O4 C4 O3 . . 123.4(2) ?
    O4 C4 C3 . . 117.6(2) ?
    O3 C4 C3 . . 119.0(2) ?
    O6 C5 O5 . . 123.9(3) ?
    O6 C5 C6 . . 116.4(2) ?
    O5 C5 C6 . . 119.7(3) ?
    C5 C6 S2 . . 116.86(19) ?
    C5 C6 H6A . . 108.1 ?
    S2 C6 H6A . . 108.1 ?
    C5 C6 H6B . . 108.1 ?
    S2 C6 H6B . . 108.1 ?
    H6A C6 H6B . . 107.3 ?
    O8 C7 O7 . . 123.7(3) ?
    O8 C7 C8 . . 117.1(2) ?
    O7 C7 C8 . . 119.1(2) ?
    C7 C8 S2 . . 116.28(18) ?
    C7 C8 H8A . . 108.2 ?
    S2 C8 H8A . . 108.2 ?
    C7 C8 H8B . . 108.2 ?
    S2 C8 H8B . . 108.2 ?
    H8A C8 H8B . . 107.4 ?
loop_
    _geom_torsion_atom_site_label_1
    _geom_torsion_atom_site_label_2
    _geom_torsion_atom_site_label_3
    _geom_torsion_atom_site_label_4
    _geom_torsion_site_symmetry_1
    _geom_torsion_site_symmetry_2
    _geom_torsion_site_symmetry_3
    _geom_torsion_site_symmetry_4
    _geom_torsion
    _geom_torsion_publ_flag
    O7 Co1 S1 C3 . . . . -167.18(14) ?
    O1 Co1 S1 C3 . . . . 101.68(14) ?
    O3 Co1 S1 C3 . . . . 11.02(13) ?
    O5 Co1 S1 C3 . . . . -76.74(14) ?
    O7 Co1 S1 C2 . . . . 88.87(14) ?
    O1 Co1 S1 C2 . . . . -2.26(14) ?
    O3 Co1 S1 C2 . . . . -92.93(14) ?
    O5 Co1 S1 C2 . . . . 179.32(14) ?
    O7 Co1 S2 C8 . . . . -17.84(13) ?
    O1 Co1 S2 C8 . . . . 73.15(13) ?
    O3 Co1 S2 C8 . . . . 163.94(13) ?
    O5 Co1 S2 C8 . . . . -108.50(13) ?
    O7 Co1 S2 C6 . . . . 85.55(12) ?
    O1 Co1 S2 C6 . . . . 176.55(12) ?
    O3 Co1 S2 C6 . . . . -92.67(12) ?
    O5 Co1 S2 C6 . . . . -5.11(12) ?
    O7 Co1 O1 C1 . . . . -93.6(2) ?
    O3 Co1 O1 C1 . . . . 84.9(2) ?
    S1 Co1 O1 C1 . . . . 1.6(2) ?
    S2 Co1 O1 C1 . . . . -175.9(2) ?
    O1 Co1 O3 C4 . . . . -89.2(2) ?
    O5 Co1 O3 C4 . . . . 92.9(2) ?
    S1 Co1 O3 C4 . . . . -5.8(2) ?
    S2 Co1 O3 C4 . . . . 175.2(2) ?
    O7 Co1 O5 C5 . . . . -73.5(2) ?
    O3 Co1 O5 C5 . . . . 108.1(2) ?
    S1 Co1 O5 C5 . . . . -168.9(2) ?
    S2 Co1 O5 C5 . . . . 8.6(2) ?
    O1 Co1 O7 C7 . . . . -78.5(2) ?
    O5 Co1 O7 C7 . . . . 99.5(2) ?
    S1 Co1 O7 C7 . . . . -162.0(2) ?
    S2 Co1 O7 C7 . . . . 16.9(2) ?
    Co1 O1 C1 O2 . . . . 178.9(3) ?
    Co1 O1 C1 C2 . . . . 0.1(4) ?
    O2 C1 C2 S1 . . . . 178.4(3) ?
    O1 C1 C2 S1 . . . . -2.7(4) ?
    C3 S1 C2 C1 . . . . -92.7(3) ?
    Co1 S1 C2 C1 . . . . 3.2(3) ?
    C2 S1 C3 C4 . . . . 79.5(3) ?
    Co1 S1 C3 C4 . . . . -16.9(3) ?
    Co1 O3 C4 O4 . . . . 178.4(2) ?
    Co1 O3 C4 C3 . . . . -4.2(4) ?
    S1 C3 C4 O4 . . . . -165.9(2) ?
    S1 C3 C4 O3 . . . . 16.6(4) ?
    Co1 O5 C5 O6 . . . . 172.7(2) ?
    Co1 O5 C5 C6 . . . . -8.8(4) ?
    O6 C5 C6 S2 . . . . -179.0(2) ?
    O5 C5 C6 S2 . . . . 2.3(4) ?
    C8 S2 C6 C5 . . . . 98.2(2) ?
    Co1 S2 C6 C5 . . . . 3.3(2) ?
    Co1 O7 C7 O8 . . . . 172.3(2) ?
    Co1 O7 C7 C8 . . . . -6.5(4) ?
    O8 C7 C8 S2 . . . . 166.7(2) ?
    O7 C7 C8 S2 . . . . -14.4(4) ?
    C6 S2 C8 C7 . . . . -75.0(3) ?
    Co1 S2 C8 C7 . . . . 21.6(2) ?
loop_
    _geom_hbond_atom_site_label_D
    _geom_hbond_atom_site_label_H
    _geom_hbond_atom_site_label_A
    _geom_hbond_site_symmetry_A
    _geom_hbond_distance_DH
    _geom_hbond_distance_HA
    _geom_hbond_distance_DA
    _geom_hbond_angle_DHA
    _geom_hbond_publ_flag
    O1w H11 O2 . 0.840(10)
                         1.89(2) 2.707(4) 162(5) yes
    O1w H12 O6 4_554 0.840(10)
                             1.950(10)
                                     2.791(4) 173(5) yes
    O2w H21 O8w 2_565 0.840(10)
                              2.08(2) 2.824(3) 147(3) yes
    O2w H22 O4 4 0.850(10)
                         1.980(10)
                                 2.813(3) 170(4) yes
    O3w H31 O4 3_545 0.830(10)
                             1.87(2) 2.671(3) 163(5) yes
    O3w H32 O8 2_554 0.830(10)
                             1.85(2) 2.666(3) 168(5) yes
    O4w H41 O7w 2_564 0.850(10)
                              2.06(2) 2.880(4) 162(4) yes
    O4w H42 O8 1_554 0.850(10)
                             1.960(10)
                                     2.805(3) 173(4) yes
    O5w H51 O9w 4 0.830(10)
                          1.84(2) 2.657(4) 166(3) yes
    O5w H52 O5 4_554 0.840(10)
                             1.890(10)
                                     2.721(3) 179(5) yes
    O6w H61 O1 . 0.830(10)
                         1.91(2) 2.726(3) 166(4) yes
    O6w H62 O10w . 0.840(10)
                           1.910(10)
                                   2.746(3) 177(4) yes
    O7w H71 O2 . 0.830(10)
                         2.18(4) 2.828(4) 135(5) yes
    O7w H72 O8w . 0.840(10)
                          1.96(2) 2.777(4) 165(5) yes
    O8w H81 O6 4_554 0.850(10)
                             1.910(10)
                                     2.751(3) 172(5) yes
    O8w H82 O3 3 0.840(10)
                         2.130(10)
                                 2.965(3) 168(4) yes
    O9w H91 O3 . 0.840(10)
                         2.08(5) 2.797(4) 142(8) yes
    O9w H92 O10w . 0.850(10)
                           2.12(8) 2.759(5) 132(9) yes
    O10w H101 O7w 2_564 0.840(10)
                                2.02(2) 2.831(4) 162(4) yes
    O10w H102 O7 1_554 0.840(10)
                               1.93(2) 2.701(3) 152(4) yes
