# Supplementary material for: Hexaaqua­cobalt(II) bis­(2,2′-sulfanediyldiacetato-κ3 O,S,O′)cobaltate(II) tetra­hydrate
Source: Acta Crystallogr Sect E Struct Rep Online. 2011 Oct 12;67(Pt 11):m1521. doi: 10.1107/S1600536811040979 (PMC3246949; doi:10.1107/S1600536811040979)
Supplement: Supplementary file 2 [file e-67-m1521-Isup2.hkl]

# 
# h,k,l, Fc-squared, Fo-squared, sigma(Fo-squared) and status flag 
# 
data_I
_shelx_title '  Cc  2402 Friedel pairs' 
_shelx_refln_list_code          4 
_shelx_F_calc_maximum      419.66 
_exptl_crystal_F_000      1224.00 
_reflns_d_resolution_high  0.7704 
 
loop_ 
 _symmetry_equiv_pos_as_xyz 
 'x, y, z' 
 'x, -y, z+1/2' 
 'x+1/2, y+1/2, z' 
 'x+1/2, -y+1/2, z+1/2' 
 
_cell_length_a    18.8627 
_cell_length_b    13.5779 
_cell_length_c     8.9535 
_cell_angle_alpha  90.000 
_cell_angle_beta  101.403 
_cell_angle_gamma  90.000 
 
_shelx_F_squared_multiplier     1.000 
 
loop_ 
 _refln_index_h 
 _refln_index_k 
 _refln_index_l 
 _refln_F_squared_calc 
 _refln_F_squared_meas 
 _refln_F_squared_sigma 
 _refln_observed_status 
  -1   1 -11      837.64      755.23     46.69 o 
   1   1 -11     4202.97     3690.19    113.38 o 
   3   1 -11      553.35      501.89     41.94 o 
   5   1 -11      986.80      885.58     54.15 o 
   7   1 -11       80.44       -0.46     20.87 o 
   9   1 -11     1244.57     1252.50     78.87 o 
  11   1 -11      378.85      405.65     41.15 o 
  -2   2 -11      173.77      110.62     22.47 o 
   0   2 -11       41.42       41.07     18.40 o 
   2   2 -11     1091.95      930.93     73.32 o 
   4   2 -11      202.03       91.43     85.77 o 
   6   2 -11      269.04      197.68    135.12 o 
   8   2 -11      348.60      304.63    195.51 o 
  10   2 -11     1419.69     1388.57    109.71 o 
  -1   3 -11      116.27      114.01     24.41 o 
   1   3 -11      134.93      129.41     24.99 o 
   3   3 -11       80.47       -2.32     24.80 o 
   5   3 -11      306.81      334.95     44.56 o 
   7   3 -11       55.78       -1.26     16.29 o 
  11   3 -11      248.51      150.26    124.95 o 
   0   4 -11      317.61      352.29     42.91 o 
   2   4 -11       66.60       -0.29     19.57 o 
   4   4 -11      889.24      942.85     75.46 o 
   6   4 -11       15.24        0.00     35.84 o 
   8   4 -11      729.15      805.50     82.04 o 
  10   4 -11      312.21      312.09     58.50 o 
   1   5 -11      635.43      690.91     62.09 o 
   3   5 -11     1405.78     1472.29     96.28 o 
   5   5 -11     1101.90     1141.51    137.64 o 
   7   5 -11     1023.91     1113.91     93.28 o 
  -2   0 -10     4455.27     3748.83    159.34 o 
   0   0 -10     2380.07     2161.85     85.92 o 
   2   0 -10     6200.79     5718.99    217.84 o 
   4   0 -10     1627.51     1605.77     80.69 o 
   6   0 -10     5568.47     5130.46    217.16 o 
   8   0 -10      510.61      522.96     51.92 o 
  10   0 -10     2789.21     2639.28    141.51 o 
  12   0 -10     1482.71     1443.43    103.35 o 
  14   0 -10     3436.63     3543.58    199.73 o 
  16   0 -10      588.57      665.24    130.86 o 
  -3   1 -10      170.79      169.51     31.67 o 
  -1   1 -10       83.04       73.58     11.48 o 
   1   1 -10      258.55      263.65     19.60 o 
   3   1 -10      164.93      139.56     18.81 o 
   5   1 -10      262.97      274.71     24.86 o 
   7   1 -10      101.51       85.12     19.60 o 
   9   1 -10      328.51      245.49    151.78 o 
  11   1 -10      925.13      884.51     56.31 o 
  13   1 -10      161.70      149.59     36.31 o 
  15   1 -10      381.08      401.73     56.25 o 
  -4   2 -10      131.34      140.35     19.57 o 
  -2   2 -10      575.45      543.01     38.26 o 
   0   2 -10        4.29        6.71      7.04 o 
   2   2 -10      651.36      592.29     36.07 o 
   4   2 -10      246.33      230.56     23.05 o 
   6   2 -10      215.84      220.01     21.88 o 
   8   2 -10       31.04       13.74     16.59 o 
  10   2 -10     1260.81     1232.19     62.57 o 
  12   2 -10      244.89      225.60     34.72 o 
  14   2 -10      957.48      958.30     81.32 o 
  16   2 -10      325.11      305.29     43.24 o 
  -5   3 -10       11.38       15.30     12.01 o 
  -3   3 -10      294.14      289.71     30.41 o 
  -1   3 -10      360.83      377.18     53.08 o 
   1   3 -10      113.51       99.48     21.60 o 
   3   3 -10      779.98      770.24     57.05 o 
   5   3 -10      201.30      182.55     22.87 o 
   7   3 -10        4.29        6.93     13.37 o 
   9   3 -10      245.06      295.96     30.65 o 
  11   3 -10      629.97      618.99     46.97 o 
  13   3 -10      124.42      120.16     27.54 o 
  15   3 -10        2.68       -6.02     20.87 o 
  -4   4 -10      307.45      239.25     47.17 o 
  -2   4 -10      136.55      108.97     38.36 o 
   0   4 -10        5.56        4.65     16.18 o 
   2   4 -10      289.11      284.97     39.04 o 
   4   4 -10      280.30      357.23     44.27 o 
   6   4 -10      166.22       -3.10     26.83 o 
   8   4 -10      231.46      239.64     42.81 o 
  10   4 -10      497.00      878.53    117.11 o 
  12   4 -10      131.45      116.23     41.55 o 
  14   4 -10      306.83      283.90    107.81 o 
  -5   5 -10      339.79      327.78     35.65 o 
  -3   5 -10      205.36      203.22     29.45 o 
  -1   5 -10      587.44      617.40     51.53 o 
   1   5 -10      800.92      757.36     60.93 o 
   3   5 -10      438.51      420.09     80.49 o 
   5   5 -10      661.66      609.26     61.80 o 
   7   5 -10      314.56      345.99     54.92 o 
   9   5 -10     1959.21     2021.89    137.93 o 
  11   5 -10       36.81       32.74     29.74 o 
  13   5 -10      953.66     1000.68    104.03 o 
  -4   6 -10     1399.45     1453.89     83.11 o 
  -2   6 -10     1098.33     1159.04     74.49 o 
   0   6 -10     2509.48     2694.88    132.70 o 
   2   6 -10      749.98      861.20    107.13 o 
   4   6 -10     2918.59     3053.66    157.98 o 
   6   6 -10     2064.96     2244.86    131.83 o 
   8   6 -10     2646.31     2792.32    162.15 o 
  10   6 -10      710.85      805.69     90.08 o 
  12   6 -10     2027.35     2150.33    156.14 o 
  -3   7 -10      327.68      358.58     39.91 o 
  -1   7 -10      243.49      110.13     71.19 o 
   1   7 -10      357.83      363.13     47.66 o 
   3   7 -10      577.95      602.77     62.96 o 
   5   7 -10      449.37      419.22     99.09 o 
   7   7 -10      433.27      470.36     66.93 o 
   9   7 -10      703.37      784.29    136.09 o 
  11   7 -10      450.93      479.08     77.00 o 
   0   8 -10      408.13      470.94     57.25 o 
   2   8 -10      330.99      143.55     86.11 o 
   4   8 -10      257.58      236.25     47.27 o 
   6   8 -10       30.43       37.68     47.46 o 
   8   8 -10      847.97      908.37     98.31 o 
  -5   1  -9     4024.39     3337.17    102.77 o 
  -3   1  -9      333.72      339.39     16.27 o 
  -1   1  -9     4470.12     4073.01     99.53 o 
   1   1  -9       54.78       40.65     13.01 o 
   3   1  -9     9592.86     8847.07    255.22 o 
   5   1  -9     1584.93     1546.36     64.19 o 
   7   1  -9     5578.66     5491.58    201.45 o 
   9   1  -9      929.64      896.91     48.57 o 
  11   1  -9     6475.80     6578.11    206.31 o 
  13   1  -9      917.16      936.11     58.15 o 
  15   1  -9     3857.78     3906.96    145.49 o 
  17   1  -9      397.82      415.84     46.86 o 
  -6   2  -9     2663.27     2234.98     74.68 o 
  -4   2  -9      222.21      213.68     20.83 o 
  -2   2  -9      188.87      189.10     22.33 o 
   0   2  -9      738.84      661.12     25.79 o 
   2   2  -9     2188.12     2062.38     82.57 o 
   4   2  -9       10.16       26.03     14.00 o 
   6   2  -9      985.88      988.48     69.89 o 
   8   2  -9      174.14      153.65     27.56 o 
  10   2  -9      296.19      301.55     29.62 o 
  12   2  -9     1437.62     1464.33     70.76 o 
  14   2  -9      138.86      146.91     28.66 o 
  16   2  -9      163.98      164.80     33.26 o 
  18   2  -9      233.16      203.25     45.11 o 
  -7   3  -9       96.86       68.97     21.89 o 
  -5   3  -9      841.54      820.61     59.38 o 
  -3   3  -9       81.29      100.35     28.67 o 
  -1   3  -9      555.88      534.97     59.28 o 
   1   3  -9       43.43       51.43     16.18 o 
   3   3  -9      463.04      480.66     31.04 o 
   5   3  -9     1586.37     1473.23    101.37 o 
   7   3  -9      270.76      265.93     30.90 o 
   9   3  -9      213.77      197.46     32.90 o 
  11   3  -9      310.23      297.50     33.42 o 
  13   3  -9      299.87      309.50     44.34 o 
  15   3  -9       82.46      100.71     24.45 o 
  17   3  -9       83.95       83.79     82.33 o 
  -6   4  -9      513.11      544.26     35.45 o 
  -4   4  -9     2660.76     2646.45    102.58 o 
  -2   4  -9      155.48      151.20     34.29 o 
   0   4  -9     2940.25     2893.25    158.95 o 
   2   4  -9      356.38      363.33     38.94 o 
   4   4  -9      891.17      898.20     97.06 o 
   6   4  -9     1524.66     1481.40     92.02 o 
   8   4  -9      658.34      693.14     65.38 o 
  10   4  -9      768.00      752.13     73.52 o 
  12   4  -9     1101.88     1421.15    156.82 o 
  14   4  -9      363.37      372.72     63.73 o 
  16   4  -9       50.12       44.36     33.22 o 
  -7   5  -9      973.40      967.74     52.98 o 
  -5   5  -9      268.00      278.28     31.00 o 
  -3   5  -9      905.50      951.76     86.11 o 
  -1   5  -9      925.64      995.74     62.48 o 
   1   5  -9     2198.14     2264.72    108.48 o 
   3   5  -9     2426.49     2466.09    173.29 o 
   5   5  -9     3285.92     3336.78    157.69 o 
   7   5  -9     1573.49     1681.22    158.85 o 
   9   5  -9     1499.77     1597.15    105.48 o 
  11   5  -9     1199.36     1904.97    176.38 o 
  13   5  -9     1888.68     1986.92    140.64 o 
  15   5  -9      394.55      391.80     72.16 o 
  17   5  -9      984.27     1070.03    188.49 o 
  -8   6  -9      162.31      122.53     26.54 o 
  -6   6  -9     1038.11      994.57     59.18 o 
  -4   6  -9     1786.85     1829.33    126.60 o 
  -2   6  -9      673.15      684.71     51.63 o 
   0   6  -9      616.37      609.07     52.79 o 
   2   6  -9     2482.79     2576.61    184.04 o 
   4   6  -9      569.99      602.28     61.80 o 
   6   6  -9     2809.01     2944.78    218.33 o 
   8   6  -9      141.57      157.69     43.20 o 
  10   6  -9     2101.90     2240.31    141.42 o 
  12   6  -9      996.59     1134.05    102.58 o 
  14   6  -9     1548.24     1575.65    133.18 o 
  16   6  -9      243.92      502.42     77.30 o 
  -7   7  -9     1469.37     1535.35    115.94 o 
  -5   7  -9      111.79      103.25     25.67 o 
  -3   7  -9     3281.92     3466.87    155.17 o 
  -1   7  -9      237.69      299.88     41.17 o 
   1   7  -9     2990.53     3174.05    149.26 o 
   3   7  -9      116.89      136.57     35.45 o 
   5   7  -9     3594.64     3761.62    185.10 o 
   7   7  -9      403.57      437.62     56.66 o 
   9   7  -9     3220.49     3397.71    183.55 o 
  11   7  -9      658.98      629.99    130.86 o 
  13   7  -9     1672.23     1826.81    143.26 o 
  15   7  -9      488.33      518.50     85.53 o 
  -6   8  -9      482.11      494.38     51.72 o 
  -4   8  -9      189.95      248.45     39.71 o 
  -2   8  -9      226.02      247.97     41.75 o 
   0   8  -9      275.68      282.45     42.91 o 
   2   8  -9      638.85      683.75    108.29 o 
   4   8  -9       21.36       29.74     26.64 o 
   6   8  -9      106.76      169.51     70.81 o 
   8   8  -9      195.15      222.01     44.07 o 
  10   8  -9      197.43      199.24     48.72 o 
  12   8  -9      752.72      842.02    149.55 o 
  14   8  -9       67.42       61.22     43.49 o 
  -3   9  -9      497.78      518.31     57.15 o 
  -1   9  -9      135.66        0.10     62.28 o 
   1   9  -9     1045.37     1121.07     89.31 o 
   3   9  -9      817.24      864.10     80.78 o 
   5   9  -9      601.44      628.92     75.75 o 
   7   9  -9      133.51      137.06     75.94 o 
   9   9  -9      426.54      449.15     69.84 o 
  11   9  -9     1298.87     1517.43    131.54 o 
  -2  10  -9      689.80      790.97     76.81 o 
   0  10  -9      394.60      403.04     59.09 o 
   2  10  -9      294.19      321.58     53.08 o 
   4  10  -9       69.00       70.61     33.71 o 
   6  10  -9       75.53       82.04     41.65 o 
   8  10  -9      210.83      219.59     86.50 o 
  10  10  -9      141.68      131.93     48.82 o 
   3  11  -9      237.33      253.39     56.28 o 
   5  11  -9     1224.11     1350.54    124.08 o 
  -6   0  -8      174.96      157.98     15.11 o 
  -4   0  -8     8014.67     7278.75    220.65 o 
  -2   0  -8     1057.91      981.30     53.95 o 
   0   0  -8     3691.88     3603.83    146.75 o 
   2   0  -8      802.00      834.27     65.77 o 
   4   0  -8    24746.13    23100.11   1076.03 o 
   6   0  -8     3202.75     3069.44    125.53 o 
   8   0  -8    11928.71    11123.19    450.41 o 
  10   0  -8     1099.37     1063.15     71.68 o 
  12   0  -8     7613.38     7548.51    322.74 o 
  14   0  -8     4051.99     4053.56    266.76 o 
  16   0  -8     9464.42     9304.81    441.11 o 
  18   0  -8     1344.13     1398.58    175.90 o 
  20   0  -8     4603.11     4620.49    262.79 o 
  -7   1  -8      374.51      367.30     15.89 o 
  -5   1  -8     2121.04     1884.90     40.19 o 
  -3   1  -8        6.33        9.69      4.86 o 
  -1   1  -8     1730.57     1630.53     40.42 o 
   1   1  -8     1059.55     1022.66     32.15 o 
   3   1  -8     2283.26     2143.30     60.18 o 
   5   1  -8      140.61      157.54     17.42 o 
   7   1  -8     2383.66     2445.60     76.14 o 
   9   1  -8      426.69      405.92     50.15 o 
  11   1  -8      489.33      515.70     37.08 o 
  13   1  -8      106.63       92.36     30.33 o 
  15   1  -8      162.65      194.00     39.12 o 
  17   1  -8      360.26      389.36     44.01 o 
  19   1  -8       76.63       83.33     33.90 o 
  -8   2  -8     5492.98     4759.97    138.32 o 
  -6   2  -8      189.34      214.35     26.54 o 
  -4   2  -8     4487.54     4438.19    139.38 o 
  -2   2  -8      131.67      148.46     16.18 o 
   0   2  -8     3019.21     2849.43     73.42 o 
   2   2  -8      846.66      781.67     29.61 o 
   4   2  -8     3814.75     3534.20     92.74 o 
   6   2  -8       58.12       60.69     13.83 o 
   8   2  -8     3753.94     3641.17    106.38 o 
  10   2  -8      264.03      282.14     35.50 o 
  12   2  -8     1906.15     1897.90     85.97 o 
  14   2  -8      387.15      392.74     40.75 o 
  16   2  -8      936.13      939.97     75.27 o 
  18   2  -8      280.64      270.31     39.94 o 
  20   2  -8      737.48      758.33     89.50 o 
  -9   3  -8      629.43      609.65     28.09 o 
  -7   3  -8     1122.93     1079.33     43.01 o 
  -5   3  -8      914.10      966.87     41.36 o 
  -3   3  -8      713.00      704.18     37.49 o 
  -1   3  -8      673.61      676.58     40.20 o 
   1   3  -8     2610.07     2459.59     61.96 o 
   3   3  -8     1347.06     1278.59     79.96 o 
   5   3  -8      507.12      485.22     32.30 o 
   7   3  -8      531.68      471.64     31.87 o 
   9   3  -8      987.99     1018.56     57.38 o 
  11   3  -8     1172.09     1276.02     87.37 o 
  13   3  -8     1204.88     1262.06     61.71 o 
  15   3  -8       95.75      119.56     28.74 o 
  17   3  -8      224.18      247.19     52.69 o 
  19   3  -8     1117.08     1145.77    113.23 o 
  -8   4  -8     1776.39     1783.41     91.34 o 
  -6   4  -8      260.69      290.58     39.13 o 
  -4   4  -8      583.64      601.70     37.19 o 
  -2   4  -8      902.42      921.64     48.82 o 
   0   4  -8     2759.40     2826.13    151.20 o 
   2   4  -8      392.80      434.42     40.97 o 
   4   4  -8      313.90      321.48     58.99 o 
   6   4  -8      621.67      595.02     52.21 o 
   8   4  -8      508.88      512.78     53.85 o 
  10   4  -8      140.67      133.67     36.52 o 
  12   4  -8      235.10      275.86     46.20 o 
  14   4  -8       90.79       91.92     40.20 o 
  16   4  -8      210.37      269.08     94.54 o 
  18   4  -8      587.97      602.58     80.49 o 
  -9   5  -8      383.43      420.28     30.61 o 
  -7   5  -8     4997.06     4961.05    214.94 o 
  -5   5  -8      266.06      265.40     38.84 o 
  -3   5  -8     3336.41     3511.33    130.96 o 
  -1   5  -8      912.97      895.19     76.04 o 
   1   5  -8     7777.82     7856.63    304.05 o 
   3   5  -8     1963.04     1895.87    135.51 o 
   5   5  -8     1740.55     1805.60     95.31 o 
   7   5  -8     1014.57      982.27     70.42 o 
   9   5  -8     2180.98     2102.57    120.79 o 
  11   5  -8     2174.29     2302.88    128.73 o 
  13   5  -8     1700.23     1728.88    121.46 o 
  15   5  -8      917.77     2130.95    169.41 o 
  17   5  -8       44.08       44.85     33.22 o 
  19   5  -8     1792.85     2053.08    157.01 o 
 -10   6  -8      568.55      566.16     57.63 o 
  -8   6  -8      137.74      144.90     36.90 o 
  -6   6  -8     1936.08     1916.40     86.59 o 
  -4   6  -8      645.10      731.21     47.56 o 
  -2   6  -8     1373.48     1519.37    112.75 o 
   0   6  -8      275.75      271.89     36.13 o 
   2   6  -8     5809.03     5970.25    303.56 o 
   4   6  -8      812.04      761.72     61.70 o 
   6   6  -8     3500.85     3594.72    167.28 o 
   8   6  -8     1336.64     1470.26    150.81 o 
  10   6  -8     5981.69     6285.34    285.84 o 
  12   6  -8     1774.98     1954.47    133.18 o 
  14   6  -8     5282.95     5601.31    386.96 o 
  16   6  -8     1342.96     1437.04    122.34 o 
  18   6  -8     1428.34     1451.47    132.99 o 
 -11   7  -8       31.44       29.54     17.44 o 
  -9   7  -8      835.33      871.27     55.99 o 
  -7   7  -8      115.17      127.28     21.12 o 
  -5   7  -8     2009.75     2239.53    104.13 o 
  -3   7  -8       60.31       82.04     25.28 o 
  -1   7  -8     2746.33     3025.18    138.51 o 
   1   7  -8       51.57       61.41     29.45 o 
   3   7  -8     2606.29     2722.58    134.25 o 
   5   7  -8      230.24      203.12     40.00 o 
   7   7  -8     3013.91     3149.94    233.82 o 
   9   7  -8      156.20      187.23     44.85 o 
  11   7  -8     3136.70     3246.41    178.71 o 
  13   7  -8      290.79      311.31     61.60 o 
  15   7  -8     1335.11     1833.10    202.92 o 
  17   7  -8       76.63       66.35     37.10 o 
 -10   8  -8     1138.08     1149.16     69.35 o 
  -8   8  -8      409.20      463.29     68.29 o 
  -6   8  -8     2466.40     2700.40    170.67 o 
  -4   8  -8      372.37      482.85     48.14 o 
  -2   8  -8     4780.27     5038.15    270.53 o 
   0   8  -8      170.70      186.36     35.55 o 
   2   8  -8     3788.63     3879.21    238.18 o 
   4   8  -8      250.80      307.92     45.91 o 
   6   8  -8     1423.10     1627.76     98.31 o 
   8   8  -8      260.32      319.45     88.34 o 
  10   8  -8     2640.25     2877.08    159.43 o 
  12   8  -8      232.83      268.40     56.76 o 
  14   8  -8     1108.41     1315.77    117.98 o 
  16   8  -8      169.33      192.27     95.99 o 
  -9   9  -8      211.92      203.60     28.19 o 
  -7   9  -8       67.36       -0.10     17.73 o 
  -5   9  -8       85.21      121.46     51.34 o 
  -3   9  -8      274.37      299.50     41.55 o 
  -1   9  -8      551.01      556.66     58.60 o 
   1   9  -8      513.87      544.46     58.50 o 
   3   9  -8      122.23      120.30     55.02 o 
   5   9  -8       76.82       83.79     31.09 o 
   7   9  -8       55.98       78.55     30.32 o 
   9   9  -8      120.37      158.27     67.90 o 
  11   9  -8       65.12       68.97     37.87 o 
  13   9  -8       22.04       12.40     28.19 o 
  15   9  -8       30.53       25.38     32.84 o 
  -6  10  -8     1062.86     1254.94     90.37 o 
  -4  10  -8      654.88      750.19     68.00 o 
  -2  10  -8     1928.44     2166.99    131.05 o 
   0  10  -8      602.86      678.81     69.74 o 
   2  10  -8     1572.23     1748.83    114.49 o 
   4  10  -8      619.04      816.54    123.60 o 
   6  10  -8      464.49      454.18     71.39 o 
   8  10  -8      664.43      726.95     82.82 o 
  10  10  -8      994.43     1047.17    162.82 o 
  12  10  -8       73.10       92.21     43.78 o 
  14  10  -8      434.19      506.59     83.20 o 
  -5  11  -8     1309.22     1451.18    101.41 o 
  -3  11  -8      451.54      548.53     62.96 o 
  -1  11  -8     1084.39     1172.41     95.02 o 
   1  11  -8     1165.81     1267.14    100.35 o 
   3  11  -8      757.57      815.19     83.69 o 
   5  11  -8      361.67      374.85     90.08 o 
   7  11  -8     1507.95     1573.61    126.31 o 
   9  11  -8     1412.08     1500.48    126.99 o 
  11  11  -8      493.62      658.66    141.81 o 
  -2  12  -8      845.29     1010.65    147.91 o 
   0  12  -8      135.64      123.40     42.72 o 
   2  12  -8     2364.30     2459.41    159.05 o 
   4  12  -8       57.10       94.63     40.58 o 
   6  12  -8      444.76      417.96    129.99 o 
   8  12  -8      318.11      299.01     67.13 o 
  -9   1  -7      132.88      108.29      8.72 o 
  -7   1  -7     6598.17     5984.49    163.11 o 
  -5   1  -7      269.87      253.02     11.98 o 
  -3   1  -7       78.28       80.65      7.87 o 
  -1   1  -7     1268.02     1260.91     35.35 o 
   1   1  -7    12367.31    11668.33    296.03 o 
   3   1  -7     1287.02     1241.22     52.64 o 
   5   1  -7    12600.39    11937.68    328.34 o 
   7   1  -7     2185.52     2056.52     69.67 o 
   9   1  -7     3649.39     3580.81    101.61 o 
  11   1  -7      954.70      937.88     54.79 o 
  13   1  -7     6731.37     6808.91    201.78 o 
  15   1  -7     1713.34     1740.47     87.40 o 
  17   1  -7     4126.18     4059.13    165.79 o 
  19   1  -7      829.91      838.03     71.50 o 
  21   1  -7     2493.17     2444.44    115.48 o 
 -10   2  -7        6.89        7.75      4.75 o 
  -8   2  -7     1933.77     1931.81     69.45 o 
  -6   2  -7      428.34      438.49     31.96 o 
  -4   2  -7      755.31      762.78     30.90 o 
  -2   2  -7     2027.01     1895.70     40.33 o 
   0   2  -7     5991.94     5867.36    139.52 o 
   2   2  -7      183.94      167.16     12.89 o 
   4   2  -7     2877.46     2840.63     72.58 o 
   6   2  -7      573.32      567.97     28.13 o 
   8   2  -7     4651.20     4484.79    122.25 o 
  10   2  -7      733.66      738.78     58.78 o 
  12   2  -7     1721.49     1683.19     65.47 o 
  14   2  -7      129.72      118.24     23.36 o 
  16   2  -7      260.96      284.83     57.79 o 
  18   2  -7      340.34      326.38     38.45 o 
  20   2  -7      628.65      687.43     81.85 o 
 -11   3  -7     5872.91     5583.58    166.02 o 
  -9   3  -7     3849.03     3663.69    130.67 o 
  -7   3  -7     3023.65     3225.58     97.06 o 
  -5   3  -7      782.92      806.86     34.58 o 
  -3   3  -7     6813.19     6972.38    259.49 o 
  -1   3  -7     2655.61     2639.09     91.63 o 
   1   3  -7     3432.99     3490.37     78.68 o 
   3   3  -7     1734.51     1651.71     55.65 o 
   5   3  -7     4032.53     3782.79     96.72 o 
   7   3  -7      188.03      184.12     17.75 o 
   9   3  -7     3022.50     2947.53     87.95 o 
  11   3  -7      555.80      539.28     43.17 o 
  13   3  -7       14.19       17.25     15.29 o 
  15   3  -7       79.06      102.55     29.26 o 
  17   3  -7      478.46      482.37     63.35 o 
  19   3  -7       72.74       46.49     34.97 o 
  21   3  -7       49.22       61.80     30.22 o 
 -12   4  -7      115.87      111.49     14.04 o 
 -10   4  -7     2296.61     2303.37     75.94 o 
  -8   4  -7      199.35      234.40     28.57 o 
  -6   4  -7     2525.50     2768.59     92.89 o 
  -4   4  -7      734.50      825.94     36.23 o 
  -2   4  -7     3208.14     3334.84    116.81 o 
   0   4  -7      479.06      522.96     32.45 o 
   2   4  -7     3969.44     3869.71    142.10 o 
   4   4  -7      604.05      607.03     40.10 o 
   6   4  -7     2557.99     2442.65    150.33 o 
   8   4  -7     1587.08     1511.14     77.30 o 
  10   4  -7     6081.94     5785.25    238.86 o 
  12   4  -7      132.44      129.21     28.86 o 
  14   4  -7      412.11      399.84     90.95 o 
  16   4  -7      312.72      318.48     49.01 o 
  18   4  -7      483.11      475.49     68.97 o 
  20   4  -7      547.41      552.69     75.16 o 
 -11   5  -7       68.89       41.46     14.14 o 
  -9   5  -7      155.85      194.79     20.83 o 
  -7   5  -7      258.37      264.72     41.17 o 
  -5   5  -7      243.27      276.93     27.51 o 
  -3   5  -7       17.79       -8.23     18.21 o 
  -1   5  -7     1514.49     1648.68     72.55 o 
   1   5  -7     1733.04     1802.98     79.81 o 
   3   5  -7     2087.47     1957.18    127.18 o 
   5   5  -7     1270.02     1231.11     70.42 o 
   7   5  -7     2254.83     2267.53    109.16 o 
   9   5  -7     1543.28     1599.28     95.51 o 
  11   5  -7      973.14     1075.74    122.63 o 
  13   5  -7     1868.47     1888.70    116.43 o 
  15   5  -7     2923.49     2904.20    163.89 o 
  17   5  -7      627.74      644.03     76.91 o 
  19   5  -7      890.13      925.03     96.09 o 
 -12   6  -7      261.86      297.36     45.91 o 
 -10   6  -7      761.44      721.23     58.89 o 
  -8   6  -7      203.55      238.18     27.90 o 
  -6   6  -7     1412.93     1459.80     65.77 o 
  -4   6  -7      616.09      642.09     64.80 o 
  -2   6  -7     1587.78     1726.75     77.78 o 
   0   6  -7     1175.94     1182.10     65.77 o 
   2   6  -7      692.40      714.06     76.42 o 
   4   6  -7     1720.58     1738.37     88.82 o 
   6   6  -7      455.10      496.71     49.40 o 
   8   6  -7     1986.93     1946.24    105.00 o 
  10   6  -7      690.40      647.03    100.93 o 
  12   6  -7     2581.02     2899.45    224.14 o 
  14   6  -7      260.24      286.52     53.27 o 
  16   6  -7     1321.72     1385.02    107.42 o 
  18   6  -7      732.20      782.74     87.95 o 
  20   6  -7     1312.11     1432.10    124.18 o 
 -13   7  -7      696.23      698.86     46.20 o 
 -11   7  -7      326.55      308.41     30.41 o 
  -9   7  -7      362.10      390.25     34.10 o 
  -7   7  -7       25.87       35.16     26.06 o 
  -5   7  -7     3200.06     3446.62    132.12 o 
  -3   7  -7      752.98      847.63     52.60 o 
  -1   7  -7     4284.61     4539.70    176.29 o 
   1   7  -7      281.80      269.66     59.57 o 
   3   7  -7     4023.63     4244.37    169.60 o 
   5   7  -7       39.45       19.66     19.57 o 
   7   7  -7     3388.03     3487.11    158.08 o 
   9   7  -7      375.00      348.31     46.69 o 
  11   7  -7     7590.56     8112.15    460.29 o 
  13   7  -7     1219.11     1259.20     95.31 o 
  15   7  -7     1759.16     1857.32    126.40 o 
  17   7  -7       24.90       21.79     30.41 o 
  19   7  -7     1552.33     1600.64    130.38 o 
 -12   8  -7      323.62      344.25     56.57 o 
 -10   8  -7      198.64      132.70     47.75 o 
  -8   8  -7      552.24      634.44     50.27 o 
  -6   8  -7      282.92      316.45     38.16 o 
  -4   8  -7     1211.86     1233.43    107.13 o 
  -2   8  -7     1695.45     1638.99     92.02 o 
   0   8  -7     2400.66     2390.06    117.01 o 
   2   8  -7       48.62       97.73     42.13 o 
   4   8  -7     1768.33     1981.98    108.87 o 
   6   8  -7      548.91      650.62     63.64 o 
   8   8  -7      559.89      620.11     66.16 o 
  10   8  -7      533.45      703.12    112.17 o 
  12   8  -7     1626.14     1776.44    188.30 o 
  14   8  -7       76.98      121.46     40.29 o 
  16   8  -7      382.24      497.09     73.71 o 
  18   8  -7      117.42      137.74     45.72 o 
 -11   9  -7      243.42      233.44     35.35 o 
  -9   9  -7     2695.29     2864.39    179.48 o 
  -7   9  -7       23.17       22.96     19.76 o 
  -5   9  -7     2944.90     3148.77    145.78 o 
  -3   9  -7     1636.64     1717.74    137.54 o 
  -1   9  -7     4030.03     4227.81    183.65 o 
   1   9  -7      120.32      101.80     30.61 o 
   3   9  -7     2579.40     3034.96    208.16 o 
   5   9  -7       13.22        3.39     21.21 o 
   7   9  -7      500.68      594.34     66.35 o 
   9   9  -7      223.79      241.28     48.43 o 
  11   9  -7     2402.74     2438.68    223.75 o 
  13   9  -7      217.32      318.09     97.15 o 
  15   9  -7        5.74       20.73     32.84 o 
  17   9  -7      141.30      127.76     50.37 o 
 -10  10  -7      395.00      408.85     48.24 o 
  -8  10  -7      508.18      529.35     52.11 o 
  -6  10  -7      325.57      339.11     43.98 o 
  -4  10  -7     1663.14     1780.99    100.35 o 
  -2  10  -7     1949.08     2042.03    159.92 o 
   0  10  -7     1975.40     2141.70    119.24 o 
   2  10  -7      658.81      704.47     66.06 o 
   4  10  -7      825.83      883.47    119.43 o 
   6  10  -7      693.38      833.40     70.52 o 
   8  10  -7      554.07      653.04     71.77 o 
  10  10  -7      843.06      915.83     86.79 o 
  12  10  -7      445.84      438.20     66.25 o 
  14  10  -7      196.83      149.94     80.49 o 
  16  10  -7      194.22      205.83     52.50 o 
  -7  11  -7      218.77        0.39     70.13 o 
  -5  11  -7      833.62      888.22     77.88 o 
  -3  11  -7      424.36      445.56     54.73 o 
  -1  11  -7     1055.69     1101.41     92.89 o 
   1  11  -7      166.43      165.44     42.13 o 
   3  11  -7      181.43      225.49     51.92 o 
   5  11  -7      493.25      549.79     69.35 o 
   7  11  -7     1596.87     1767.33    133.57 o 
   9  11  -7      732.49      843.86     88.43 o 
  11  11  -7     1159.88     1239.73    116.33 o 
  13  11  -7      352.95      469.00     72.06 o 
  -6  12  -7      212.86       -0.10     75.26 o 
  -4  12  -7      313.12      380.47     57.05 o 
  -2  12  -7      351.24      346.76     56.37 o 
   0  12  -7      746.06      845.79     80.40 o 
   2  12  -7      929.63      977.14    153.23 o 
   4  12  -7      415.41      561.89     67.51 o 
   6  12  -7      932.91     1099.96     98.22 o 
   8  12  -7      550.57      573.61    135.80 o 
  10  12  -7     1913.89     2120.59    154.11 o 
  12  12  -7      533.64      588.92     88.34 o 
  -3  13  -7      457.94      491.86     69.45 o 
  -1  13  -7      746.45      833.11    133.57 o 
   1  13  -7      310.14      410.79     62.48 o 
   3  13  -7      608.04      677.45     81.36 o 
   5  13  -7      481.51      655.66     83.98 o 
   7  13  -7     1181.24     1388.51    122.14 o 
   9  13  -7      442.00      478.30     81.85 o 
   2  14  -7     1380.25     1543.78    130.76 o 
   4  14  -7      514.70      528.67     92.50 o 
  -6   0  -6     2151.29     1940.04     42.13 o 
  -4   0  -6     1692.10     1600.35     50.46 o 
  -2   0  -6     1670.74     1639.57     56.08 o 
   0   0  -6      874.36      821.58     30.71 o 
   2   0  -6     7226.15     7406.22    234.70 o 
   4   0  -6      720.86      707.19     34.87 o 
   6   0  -6     5165.12     5017.81    172.32 o 
   8   0  -6     1791.94     1854.12     80.01 o 
  10   0  -6     6122.03     5838.04    215.42 o 
  12   0  -6     1400.41     1350.93     76.23 o 
  14   0  -6     4382.62     4367.39    243.22 o 
  16   0  -6     3168.48     3156.04    151.69 o 
  18   0  -6     8384.41     8279.72    372.43 o 
  20   0  -6     1072.86     1052.79     87.66 o 
  22   0  -6     2426.62     2611.00    159.24 o 
  -9   1  -6      121.86      115.75      6.20 o 
  -7   1  -6      829.25      771.70     29.45 o 
  -5   1  -6      690.38      657.42     14.66 o 
  -3   1  -6     4430.93     4211.00     83.79 o 
  -1   1  -6      495.80      455.17     14.52 o 
   1   1  -6     1910.33     1807.62     45.04 o 
   3   1  -6      224.17      209.18     13.44 o 
   5   1  -6      443.33      364.62     23.39 o 
   7   1  -6      934.20      944.16     33.77 o 
   9   1  -6     9850.38     9419.14    248.38 o 
  11   1  -6     3335.17     3211.71    125.92 o 
  13   1  -6       81.18       82.98     17.51 o 
  15   1  -6       18.73       21.62     15.65 o 
  17   1  -6     2414.22     2386.92    107.85 o 
  19   1  -6      298.44      311.74     35.16 o 
  21   1  -6      585.72      657.33     52.70 o 
 -12   2  -6     2300.31     2162.68     36.39 o 
 -10   2  -6     4692.47     4847.05    128.24 o 
  -8   2  -6      551.39      560.54     20.83 o 
  -6   2  -6     8039.37     7969.86    262.88 o 
  -4   2  -6     6397.27     6373.68    188.78 o 
  -2   2  -6    10046.98     9780.99    211.08 o 
   0   2  -6     2293.86     2276.92     52.20 o 
   2   2  -6     7993.02     7660.92    172.69 o 
   4   2  -6     2683.57     2722.03     63.95 o 
   6   2  -6     6246.29     5938.06    143.57 o 
   8   2  -6     2053.10     2036.90     66.28 o 
  10   2  -6     8253.18     7728.11    220.86 o 
  12   2  -6      426.45      390.80     29.39 o 
  14   2  -6     1448.75     1444.17     59.57 o 
  16   2  -6      488.56      472.28     43.63 o 
  18   2  -6     2588.16     2632.84    102.05 o 
  20   2  -6      259.38      236.44     49.40 o 
  22   2  -6      254.26      243.32     45.14 o 
 -13   3  -6      255.81      253.99     16.81 o 
 -11   3  -6      376.66      380.57     18.69 o 
  -9   3  -6     1834.30     1932.19     57.34 o 
  -7   3  -6      417.39      436.36     31.00 o 
  -5   3  -6      267.58      265.01     21.41 o 
  -3   3  -6     2023.45     2148.68     69.16 o 
  -1   3  -6      945.32      958.35     42.91 o 
   1   3  -6     1549.65     1395.23     71.14 o 
   3   3  -6     7359.34     7149.85    176.61 o 
   5   3  -6     2096.65     2137.52     81.36 o 
   7   3  -6      115.43      119.45     15.79 o 
   9   3  -6     1916.76     1865.97     69.21 o 
  11   3  -6       19.59       13.39     11.65 o 
  13   3  -6      421.76      446.85     37.86 o 
  15   3  -6       47.92       45.62     17.25 o 
  17   3  -6      423.12      438.78     55.40 o 
  19   3  -6      265.98      270.44     48.14 o 
  21   3  -6      276.35      351.22     53.85 o 
 -14   4  -6     1448.80     1376.15     38.60 o 
 -12   4  -6     2307.18     2257.26     94.05 o 
 -10   4  -6     2267.46     2430.45     76.13 o 
  -8   4  -6     1144.57     1215.32     45.04 o 
  -6   4  -6     3720.53     4001.06    124.27 o 
  -4   4  -6     5373.36     5563.82    208.45 o 
  -2   4  -6     4841.18     4785.93    155.46 o 
   0   4  -6     4052.14     4159.04    138.32 o 
   2   4  -6     9015.14     9208.82    323.81 o 
   4   4  -6     3881.28     4002.61    143.16 o 
   6   4  -6     2011.21     1934.61     86.11 o 
   8   4  -6     3145.93     3065.76    169.99 o 
  10   4  -6      502.30      488.67     77.49 o 
  12   4  -6      758.12      825.84     61.70 o 
  14   4  -6     1579.74     1587.56     95.51 o 
  16   4  -6     1130.85     1182.49     85.72 o 
  18   4  -6      618.44      649.55     73.61 o 
  20   4  -6      258.40      263.56     54.24 o 
  22   4  -6      309.79      348.60    101.90 o 
 -13   5  -6       43.33       51.14     25.96 o 
 -11   5  -6        5.87       15.50      8.33 o 
  -9   5  -6     2769.49     2891.99     94.54 o 
  -7   5  -6     1153.04     1242.44     50.66 o 
  -5   5  -6      429.18      489.54     29.45 o 
  -3   5  -6      160.78      159.05     17.92 o 
  -1   5  -6     1159.67     1183.94     54.63 o 
   1   5  -6     2324.03     2341.53     88.43 o 
   3   5  -6     8283.32     8438.77    351.41 o 
   5   5  -6     1343.65     1294.46     88.34 o 
   7   5  -6     3304.23     3193.91    129.21 o 
   9   5  -6      672.24      641.61     48.82 o 
  11   5  -6     2613.10     2679.87    128.44 o 
  13   5  -6     1234.75     1166.12     80.40 o 
  15   5  -6     2232.95     2209.51    127.28 o 
  17   5  -6     1602.45     1623.98    100.54 o 
  19   5  -6     1622.22     1631.24    114.68 o 
  21   5  -6      948.34      886.77     91.73 o 
 -14   6  -6      198.69      184.91     21.99 o 
 -12   6  -6      133.01      123.60     17.53 o 
 -10   6  -6      224.90      250.29     37.00 o 
  -8   6  -6     1343.70     1308.60     56.66 o 
  -6   6  -6      557.91      639.58     55.79 o 
  -4   6  -6      243.21      258.04     23.34 o 
  -2   6  -6       23.77       18.11     13.27 o 
   0   6  -6      931.14      983.73     74.78 o 
   2   6  -6      631.70      753.49     74.49 o 
   4   6  -6      759.06      775.18     50.76 o 
   6   6  -6       73.29       82.14     23.34 o 
   8   6  -6     1432.88     1462.90     82.62 o 
  10   6  -6      283.18      300.56     42.13 o 
  12   6  -6     5140.30     5299.68    227.82 o 
  14   6  -6      926.10     1026.73     78.46 o 
  16   6  -6     1540.21     1591.24    109.55 o 
  18   6  -6      322.97      378.83     62.09 o 
  20   6  -6     1251.54     1299.20    108.39 o 
 -15   7  -6       41.00       27.02     13.95 o 
 -13   7  -6      469.41      438.20     34.68 o 
 -11   7  -6       12.15       -0.48     11.43 o 
  -9   7  -6     1017.01     1082.81     54.44 o 
  -7   7  -6      197.53      232.37     24.60 o 
  -5   7  -6      332.01      330.78     30.61 o 
  -3   7  -6     2545.39     2699.24    110.33 o 
  -1   7  -6       90.19      122.53     27.61 o 
   1   7  -6     1390.78     1567.41    113.33 o 
   3   7  -6       32.87       29.54     14.53 o 
   5   7  -6      647.97      705.15     54.34 o 
   7   7  -6      351.93      383.38     43.10 o 
   9   7  -6     8075.18     7931.99    331.07 o 
  11   7  -6     1111.66     1039.23     79.72 o 
  13   7  -6     3594.34     3617.58    177.16 o 
  15   7  -6       27.91       48.82     26.54 o 
  17   7  -6     1443.20     1491.67    112.75 o 
  19   7  -6       10.97       21.70     24.80 o 
 -14   8  -6       32.00       25.38     27.80 o 
 -12   8  -6     1376.78     1411.37    105.68 o 
 -10   8  -6      306.10      348.02     34.68 o 
  -8   8  -6     4109.56     4383.18    170.96 o 
  -6   8  -6      276.61      305.60     34.00 o 
  -4   8  -6     4839.00     5073.51    193.24 o 
  -2   8  -6     2094.80     2128.82     98.41 o 
   0   8  -6     9719.08     9990.00    387.64 o 
   2   8  -6       98.86       91.53     42.62 o 
   4   8  -6     3150.90     3376.88    145.00 o 
   6   8  -6      291.54      288.65     39.42 o 
   8   8  -6     5017.23     5083.00    216.19 o 
  10   8  -6      752.13      742.35     62.38 o 
  12   8  -6     4993.36     5133.56    229.27 o 
  14   8  -6       37.31       64.51     28.86 o 
  16   8  -6     1399.14     1585.72    105.39 o 
  18   8  -6       15.51       27.31     30.22 o 
 -13   9  -6      363.46      290.68     63.83 o 
 -11   9  -6     1017.41     1039.91    100.45 o 
  -9   9  -6     1465.31     1513.46     83.11 o 
  -7   9  -6     1471.48     1648.29     85.63 o 
  -5   9  -6      933.49     1086.01     66.93 o 
  -3   9  -6     1413.89     1652.26     87.27 o 
  -1   9  -6     2185.95     2376.01    117.01 o 
   1   9  -6     2364.20     2613.23    124.47 o 
   3   9  -6     2505.98     2642.87    175.22 o 
   5   9  -6      815.09      739.34     63.44 o 
   7   9  -6      780.88      764.43     68.48 o 
   9   9  -6      633.55      582.53     60.25 o 
  11   9  -6      587.71      594.25     62.09 o 
  13   9  -6      554.73      515.30     64.03 o 
  15   9  -6       72.58      114.30     37.00 o 
  17   9  -6       30.27       43.68     35.45 o 
 -12  10  -6      986.72     1014.14     98.90 o 
 -10  10  -6      384.85      438.01     46.40 o 
  -8  10  -6     2147.47     2275.76    112.17 o 
  -6  10  -6      660.30      722.78     57.05 o 
  -4  10  -6     1625.39     1844.34    105.97 o 
  -2  10  -6      310.46      300.08     70.90 o 
   0  10  -6     2884.99     3314.99    158.27 o 
   2  10  -6      791.17      866.23     68.97 o 
   4  10  -6     1396.46     1463.87     95.80 o 
   6  10  -6      233.64      268.02     68.09 o 
   8  10  -6     1732.58     1758.71    115.46 o 
  10  10  -6     1773.86     1813.93    118.27 o 
  12  10  -6     1105.36     1137.25    102.38 o 
  14  10  -6      501.79      460.09     64.41 o 
  16  10  -6      263.89      283.42     66.93 o 
 -11  11  -6       38.24       23.63     42.62 o 
  -9  11  -6      197.62      181.71     38.16 o 
  -7  11  -6      353.47      404.69     51.05 o 
  -5  11  -6      238.39       -0.10     64.03 o 
  -3  11  -6     1318.67     1375.92     87.85 o 
  -1  11  -6      193.01      205.44     38.55 o 
   1  11  -6      377.11      388.61     48.53 o 
   3  11  -6      136.22      137.06     31.00 o 
   5  11  -6      654.03      753.10     67.42 o 
   7  11  -6      620.74      582.14     62.09 o 
   9  11  -6     1469.23     1575.26    170.86 o 
  11  11  -6      809.92      858.39    126.21 o 
  13  11  -6      526.99      625.43     77.30 o 
  15  11  -6      579.29      550.37     71.87 o 
  -8  12  -6      197.05      223.75     40.00 o 
  -6  12  -6      173.89      204.67     41.94 o 
  -4  12  -6      220.26      268.02     47.95 o 
  -2  12  -6      187.33      235.08     47.95 o 
   0  12  -6       24.46       53.08     37.19 o 
   2  12  -6      709.21      844.83    123.60 o 
   4  12  -6     1314.27     1197.98     94.92 o 
   6  12  -6      214.68      191.01     48.82 o 
   8  12  -6      503.85      518.50     75.46 o 
  10  12  -6       89.17       79.04     41.94 o 
  12  12  -6      916.41     1057.15    101.51 o 
  14  12  -6       71.56      103.74     68.77 o 
  -7  13  -6      724.43      761.04     76.33 o 
  -5  13  -6      522.17      614.01    115.75 o 
  -3  13  -6      638.87      676.77     76.81 o 
  -1  13  -6      432.06      470.26    108.10 o 
   1  13  -6      616.49      715.52     73.32 o 
   3  13  -6     2297.37     2514.72    162.53 o 
   5  13  -6      991.60     1111.10    171.83 o 
   7  13  -6     1556.57     1552.59    127.37 o 
   9  13  -6      389.84      451.96     68.29 o 
  11  13  -6     1917.84     2005.23    153.62 o 
  -4  14  -6      198.71      148.88     50.46 o 
  -2  14  -6      263.88      368.17     64.90 o 
   0  14  -6      187.23      182.29     54.92 o 
   2  14  -6     1108.52     1200.89    170.48 o 
   4  14  -6      806.15      791.26     94.92 o 
   6  14  -6     1529.20     1607.80    132.70 o 
   8  14  -6      491.62      470.26     77.30 o 
  10  14  -6      232.94      250.97    100.15 o 
   1  15  -6     1331.28     1479.66    133.77 o 
   3  15  -6     2045.61     2105.28    167.47 o 
 -11   1  -5       43.08       40.97     11.67 o 
  -9   1  -5     5399.19     5441.87    132.80 o 
  -7   1  -5     3866.85     4129.21     97.93 o 
  -5   1  -5     5567.99     5576.53     99.65 o 
  -3   1  -5      177.19      170.09      7.23 o 
  -1   1  -5    11817.27    11448.85    265.33 o 
   1   1  -5     7337.66     7624.63    176.23 o 
   3   1  -5    20214.63    18857.32    487.23 o 
   5   1  -5     1876.74     1901.21     45.78 o 
   7   1  -5     9926.93     9318.05    221.88 o 
   9   1  -5     1286.11     1211.22     40.47 o 
  11   1  -5    10143.52     9847.52    276.76 o 
  13   1  -5     2206.84     2126.81     69.08 o 
  15   1  -5     4933.76     4869.98    139.85 o 
  17   1  -5      608.42      662.44     48.74 o 
  19   1  -5     4435.15     4464.83    162.46 o 
  21   1  -5      667.16      636.77     72.36 o 
  23   1  -5     1269.80     1265.11     98.51 o 
 -14   2  -5      224.15      208.99      9.39 o 
 -12   2  -5      481.55      471.34     13.76 o 
 -10   2  -5      140.34      127.28     15.40 o 
  -8   2  -5    11165.22    11436.92    350.64 o 
  -6   2  -5      200.07      212.71     12.59 o 
  -2   2  -5     2854.28     2688.70     47.26 o 
   0   2  -5     1121.74     1070.47     23.59 o 
   2   2  -5      783.43      753.80     20.43 o 
   4   2  -5     2806.55     2849.81     62.16 o 
   6   2  -5     2769.51     2732.66     64.53 o 
   8   2  -5      906.90      863.06     32.74 o 
  10   2  -5    14980.60    14205.78    407.42 o 
  12   2  -5      323.02      308.91     24.40 o 
  14   2  -5     1452.40     1461.48     66.06 o 
  16   2  -5       82.58       84.92     19.39 o 
  18   2  -5     2425.20     2441.88    187.04 o 
  20   2  -5      268.14      266.85     44.07 o 
  22   2  -5     1142.59     1173.67     93.67 o 
 -15   3  -5     1268.96     1186.53     27.81 o 
 -13   3  -5     4379.06     4415.58    103.30 o 
 -11   3  -5      777.29      854.51     41.17 o 
  -9   3  -5     6654.48     7040.09    231.40 o 
  -7   3  -5     7137.29     7598.59    228.01 o 
  -5   3  -5    12541.49    12798.60    420.28 o 
  -3   3  -5     5645.64     5747.28    167.96 o 
  -1   3  -5    22992.40    21983.20    844.44 o 
   1   3  -5     9670.54     9492.67    209.35 o 
   3   3  -5    10709.25    10161.49    256.46 o 
   5   3  -5    13574.37    13036.88    350.71 o 
   7   3  -5    21773.98    19913.07    588.00 o 
   9   3  -5     1338.45     1222.03     48.33 o 
  11   3  -5    16062.84    15478.99    455.28 o 
  13   3  -5     7858.79     7457.34    219.97 o 
  15   3  -5     2113.90     2086.20    108.10 o 
  17   3  -5      281.74      305.60     46.69 o 
  19   3  -5     1972.60     1880.18    111.29 o 
  21   3  -5      503.66      462.61     56.28 o 
  23   3  -5      221.57      206.80     48.14 o 
 -16   4  -5      164.52      131.06     19.28 o 
 -14   4  -5     2004.64     2020.67     53.06 o 
 -12   4  -5     1171.62     1199.24     43.20 o 
 -10   4  -5      328.73      346.09     20.53 o 
  -8   4  -5      827.61      897.03     34.39 o 
  -6   4  -5     9373.16     9749.30    348.99 o 
  -4   4  -5      666.36      714.55     55.21 o 
  -2   4  -5     6087.68     6471.61    198.95 o 
   0   4  -5     5734.75     6052.68    190.14 o 
   2   4  -5     1742.22     1902.26     65.28 o 
   4   4  -5     4734.74     4700.11    157.30 o 
   6   4  -5     1001.14     1013.46     47.95 o 
   8   4  -5     3054.71     2799.78    107.23 o 
  10   4  -5     3050.07     3108.96    122.34 o 
  12   4  -5     3297.44     3263.94    136.67 o 
  14   4  -5      688.81      711.35     52.69 o 
  16   4  -5     2756.20     2807.82    135.70 o 
  18   4  -5     1643.94     1690.91     96.28 o 
  20   4  -5     1928.32     1865.65    115.46 o 
  22   4  -5      193.42      196.34     37.29 o 
 -17   5  -5      467.34      467.43     22.27 o 
 -15   5  -5      773.36      747.71     27.18 o 
 -13   5  -5      352.05      359.07     23.92 o 
 -11   5  -5     1381.19     1358.68     71.19 o 
  -9   5  -5      467.89      458.06     27.80 o 
  -7   5  -5     1438.14     1530.22     72.84 o 
  -5   5  -5      623.71      627.95     47.46 o 
  -3   5  -5      312.64      336.01     22.08 o 
  -1   5  -5      493.85      520.05     30.41 o 
   1   5  -5     4751.34     4953.79    201.57 o 
   3   5  -5     2955.54     3335.52    152.27 o 
   5   5  -5     1304.10     1336.69     60.44 o 
   7   5  -5      238.00      259.01     32.35 o 
   9   5  -5      948.05      938.01     56.37 o 
  11   5  -5      765.68      836.98     57.34 o 
  13   5  -5      879.97      926.87     66.16 o 
  15   5  -5     1394.70     1361.87     87.47 o 
  17   5  -5     1067.68     1106.55     85.24 o 
  19   5  -5      361.79      334.08     56.76 o 
  21   5  -5      527.30      536.13     63.73 o 
 -16   6  -5      621.48      604.49     28.13 o 
 -14   6  -5      207.53      214.26     23.73 o 
 -12   6  -5     1845.89     1803.56     69.16 o 
 -10   6  -5      485.70      569.45     53.08 o 
  -8   6  -5     2882.16     2896.45     97.15 o 
  -6   6  -5     1734.88     1912.34     98.41 o 
  -4   6  -5     1664.42     1773.24     94.92 o 
  -2   6  -5     3192.70     3287.87    115.94 o 
   0   6  -5    10166.58    10680.14    378.05 o 
   2   6  -5     4009.26     4290.09    152.85 o 
   4   6  -5     4621.14     4784.96    166.41 o 
   6   6  -5     1549.10     1493.41    108.97 o 
   8   6  -5     1893.78     2012.98    128.63 o 
  10   6  -5     9170.36     9258.31    362.84 o 
  12   6  -5     1181.72     1113.42     68.77 o 
  14   6  -5      443.32      491.57     46.98 o 
  16   6  -5     2548.19     2405.85    128.15 o 
  18   6  -5     2147.27     2243.22    128.34 o 
  20   6  -5      548.92      603.06     67.42 o 
  22   6  -5     1544.64     1601.41    113.81 o 
 -17   7  -5      131.57       99.77     19.12 o 
 -15   7  -5     1133.62     1104.71     59.18 o 
 -13   7  -5       28.06       28.19     14.04 o 
 -11   7  -5     2922.97     2904.59    110.91 o 
  -9   7  -5       11.82        4.55     15.50 o 
  -7   7  -5     2767.20     2809.18    106.16 o 
  -5   7  -5      489.94      509.78     35.65 o 
  -3   7  -5     4034.41     4121.36    187.43 o 
  -1   7  -5      339.02      322.65     32.25 o 
   1   7  -5     4139.30     4258.90    152.46 o 
   3   7  -5     1725.84     1835.33     83.79 o 
   5   7  -5     4441.77     4713.47    177.06 o 
   7   7  -5      392.54      429.68     69.84 o 
   9   7  -5    12231.75    12071.27    553.85 o 
  11   7  -5      359.71      414.86     77.97 o 
  13   7  -5     2455.54     2588.91    180.84 o 
  15   7  -5      123.81       97.73     32.93 o 
  17   7  -5     3416.08     3330.20    169.31 o 
  19   7  -5       31.07       68.77     31.77 o 
  21   7  -5     1413.86     1455.93    106.94 o 
 -16   8  -5     1021.97     1019.76     91.82 o 
 -14   8  -5      667.24      704.09     48.14 o 
 -12   8  -5     1273.01     1316.64     65.87 o 
 -10   8  -5     1460.91     1441.88     69.06 o 
  -8   8  -5     3320.76     3173.96    163.60 o 
  -6   8  -5     1087.19     1162.24     61.22 o 
  -4   8  -5      729.65      704.76     49.59 o 
  -2   8  -5     1577.13     1531.77    106.16 o 
   0   8  -5     2506.46     2658.65    154.59 o 
   2   8  -5     2341.31     2294.26    103.45 o 
   4   8  -5     1693.74     1882.02     90.08 o 
   6   8  -5     5286.25     5554.23    223.07 o 
   8   8  -5     1461.28     1578.26    142.87 o 
  10   8  -5     2236.64     2393.93    172.12 o 
  12   8  -5      406.07      368.07     81.46 o 
  14   8  -5     2218.57     2291.65    193.43 o 
  16   8  -5      607.35      671.25     71.00 o 
  18   8  -5     1648.56     1851.22    120.40 o 
  20   8  -5      216.79      216.10     50.95 o 
 -15   9  -5     1152.87     1127.86     71.00 o 
 -13   9  -5      412.89      403.62     42.13 o 
 -11   9  -5     3095.79     3317.99    139.00 o 
  -9   9  -5      184.05      176.00     30.61 o 
  -7   9  -5    10056.55    10222.38    407.40 o 
  -5   9  -5      111.48       85.04     24.89 o 
  -3   9  -5     3981.79     3846.37    156.33 o 
  -1   9  -5     1584.82     1651.00     84.66 o 
   1   9  -5    16955.49    17771.37    735.95 o 
   3   9  -5     1145.71     1249.80    117.40 o 
   5   9  -5     8078.04     8644.02    427.06 o 
   7   9  -5     1626.78     1813.54    139.58 o 
   9   9  -5     6989.66     7494.95    384.54 o 
  11   9  -5     1188.52     1266.17    136.77 o 
  13   9  -5     4418.98     4550.94    212.51 o 
  15   9  -5      181.41      194.30     40.00 o 
  17   9  -5     1729.61     1820.71    121.46 o 
  19   9  -5      422.87      408.17     58.99 o 
 -14  10  -5       80.70       86.59     30.12 o 
 -12  10  -5      364.30      420.67     45.82 o 
 -10  10  -5      625.26      668.73     58.02 o 
  -8  10  -5     1686.61     1791.16    138.61 o 
  -6  10  -5      921.53      890.74     65.19 o 
  -4  10  -5      624.67      603.83     85.24 o 
  -2  10  -5      459.26      470.75     45.23 o 
   0  10  -5     1773.67     1814.80     93.96 o 
   2  10  -5     3821.20     4008.71    176.09 o 
   4  10  -5     2541.42     2553.85    128.63 o 
   6  10  -5      582.74      682.39     66.35 o 
   8  10  -5      798.86      939.36     72.55 o 
  10  10  -5     2010.56     2132.50    120.11 o 
  12  10  -5     1297.85     1360.42     92.41 o 
  14  10  -5      484.38      484.21     60.44 o 
  16  10  -5      416.42      458.83     58.79 o 
  18  10  -5      138.94        0.68     36.81 o 
 -13  11  -5      328.69      361.78     46.20 o 
 -11  11  -5      676.89      759.88     59.57 o 
  -9  11  -5      582.86      576.62     88.82 o 
  -7  11  -5     2382.84     2370.98    117.30 o 
  -5  11  -5       18.59       29.16     21.70 o 
  -3  11  -5      751.53      783.03     66.06 o 
  -1  11  -5     1300.40     1461.64    139.38 o 
   1  11  -5     1176.57     1234.69     82.62 o 
   3  11  -5       99.95      100.93     35.16 o 
   5  11  -5     1290.21     1516.17     94.63 o 
   7  11  -5      548.17      576.23     63.54 o 
   9  11  -5     1373.05     1581.26    112.36 o 
  11  11  -5      829.77      862.07     79.33 o 
  13  11  -5      624.19      689.75     75.07 o 
  15  11  -5      503.25      604.03     71.77 o 
  17  11  -5      383.76      424.45     64.03 o 
 -12  12  -5       36.94       17.73     26.35 o 
 -10  12  -5      588.21      578.46     88.53 o 
  -8  12  -5      606.61      618.94     65.96 o 
  -6  12  -5     1209.60     1240.51     83.59 o 
  -4  12  -5       22.00       25.38     22.57 o 
  -2  12  -5      942.92     1069.06     73.23 o 
   0  12  -5      894.65      926.96     81.65 o 
   2  12  -5     1759.46     1978.98    112.07 o 
   4  12  -5     1444.01     1428.61    160.40 o 
   6  12  -5      951.36     1005.62     83.20 o 
   8  12  -5      823.61      882.21     82.24 o 
  10  12  -5     1039.05     1010.65     89.02 o 
  12  12  -5      901.62      942.95     92.21 o 
  14  12  -5      224.57      237.89     48.82 o 
  16  12  -5      790.82      856.64     92.02 o 
  -9  13  -5       31.52       21.70     30.12 o 
  -7  13  -5       30.71       38.74     32.45 o 
  -5  13  -5      267.89      284.58     83.11 o 
  -3  13  -5     1194.97     1190.04     95.02 o 
  -1  13  -5        1.97       12.30     42.62 o 
   1  13  -5      288.88      345.89     52.31 o 
   3  13  -5      199.53      237.41     46.98 o 
   5  13  -5      832.96      971.52     87.66 o 
   7  13  -5       90.73      120.59     42.81 o 
   9  13  -5      561.96      660.69    125.44 o 
  11  13  -5       44.81       56.08     45.04 o 
  13  13  -5      402.46      407.40    102.19 o 
  -8  14  -5      817.11      825.74     87.08 o 
  -6  14  -5     1678.50     1690.33    183.55 o 
  -4  14  -5     1095.81     1149.07     95.21 o 
  -2  14  -5     3032.87     3120.49    179.87 o 
   0  14  -5     3053.38     3110.80    182.87 o 
   2  14  -5      849.31      922.51     95.99 o 
   4  14  -5     3348.34     3731.40    294.17 o 
   6  14  -5     1402.26     1528.57    126.31 o 
   8  14  -5     3827.75     4139.38    231.50 o 
  10  14  -5      872.68      864.78     93.18 o 
  12  14  -5     1678.66     1806.37    139.19 o 
  -5  15  -5      662.58      679.00     85.92 o 
  -3  15  -5      120.81      110.81     45.33 o 
  -1  15  -5     1424.57     1399.16    124.85 o 
   1  15  -5      236.80      233.53     59.57 o 
   3  15  -5      516.86      646.55     81.94 o 
   5  15  -5      117.95      104.03     48.53 o 
   7  15  -5     1062.93     1173.28    182.10 o 
   9  15  -5       59.52       75.75     69.06 o 
 -16   0  -4     5966.60     4827.09    112.26 o 
 -14   0  -4      266.66      272.17      7.85 o 
 -12   0  -4     9319.35     8848.05    174.79 o 
 -10   0  -4     5114.02     5407.95     98.02 o 
  -8   0  -4     6621.24     6538.44    107.42 o 
  -6   0  -4     7148.14     7056.17    174.74 o 
  -4   0  -4    54741.39    52229.46   2434.13 o 
  -2   0  -4      747.00      661.76     24.41 o 
   0   0  -4    34084.74    33239.67   1336.30 o 
   2   0  -4    33672.16    31623.24   1286.03 o 
   4   0  -4      504.48      482.47     23.63 o 
   6   0  -4    12288.27    11985.16    396.74 o 
   8   0  -4    33406.59    29836.34   1265.01 o 
  10   0  -4    15540.56    15099.54    566.35 o 
  12   0  -4     4946.33     4605.28    159.43 o 
  14   0  -4     6874.30     6524.49    243.51 o 
  16   0  -4     5404.82     5385.89    261.24 o 
  18   0  -4     2294.28     2170.96    108.39 o 
  20   0  -4     3190.29     3215.80    153.04 o 
 -17   1  -4      843.85      751.18     21.16 o 
 -15   1  -4     1933.08     1876.45     37.49 o 
 -13   1  -4       49.80       55.20      5.07 o 
 -11   1  -4     2681.25     2620.03     44.49 o 
  -9   1  -4       32.94       14.92      6.30 o 
  -7   1  -4     5874.03     6019.46    148.10 o 
  -5   1  -4     6883.94     7631.60    374.76 o 
  -3   1  -4     7255.04     7620.42    147.95 o 
  -1   1  -4     5130.93     5207.54     93.73 o 
   1   1  -4    14722.37    14030.55    338.45 o 
   3   1  -4      154.91      178.88      9.91 o 
   5   1  -4      612.09      587.63     19.41 o 
   7   1  -4     2360.96     2280.90     53.85 o 
   9   1  -4     1871.86     1987.01     51.74 o 
  11   1  -4     4149.73     4121.32    114.26 o 
  13   1  -4      300.42      324.02     36.64 o 
  15   1  -4      307.48      263.87     21.78 o 
  17   1  -4      387.10      353.04     28.29 o 
  19   1  -4     3160.45     3137.83    147.62 o 
  21   1  -4      499.12      512.01     54.44 o 
 -16   2  -4     3982.29     3875.92     84.03 o 
 -14   2  -4      223.61      225.45     15.11 o 
 -12   2  -4     1683.85     1782.94     33.09 o 
 -10   2  -4     1241.54     1199.24     41.55 o 
  -8   2  -4    14583.94    15593.15    529.06 o 
  -6   2  -4     1417.33     1569.35     40.10 o 
  -4   2  -4    35845.23    38045.35   1662.72 o 
  -2   2  -4     9248.63     9402.37    190.18 o 
   0   2  -4    35757.30    34828.69   2076.18 o 
   2   2  -4     8954.75     9163.03    195.96 o 
   4   2  -4     8784.86     8182.92    186.81 o 
   6   2  -4     7213.99     7380.71    161.37 o 
   8   2  -4    43987.45    39463.22   1306.45 o 
  10   2  -4     2757.75     2670.06     67.15 o 
  12   2  -4    18075.66    17185.07    501.56 o 
  14   2  -4      610.94      581.54     31.08 o 
  16   2  -4     2805.53     2736.14    117.20 o 
  18   2  -4      595.77      591.44     52.31 o 
  20   2  -4     5259.29     5233.04    296.88 o 
  22   2  -4      788.63      777.89    104.51 o 
  24   2  -4      830.52      832.72     76.81 o 
 -17   3  -4      603.36      579.71     24.18 o 
 -15   3  -4     1856.46     1881.26     47.37 o 
 -13   3  -4      591.45      637.29     21.19 o 
 -11   3  -4     1718.88     1881.83     68.48 o 
  -9   3  -4     2927.78     3017.53     97.15 o 
  -7   3  -4     2404.18     2531.38     84.37 o 
  -5   3  -4     3731.17     3956.89    106.94 o 
  -3   3  -4      638.03      672.90     25.47 o 
  -1   3  -4     4194.39     4024.79    136.19 o 
   1   3  -4    10948.06    11334.05    364.97 o 
   3   3  -4     6027.77     5511.16    180.99 o 
   5   3  -4     8100.74     7893.93    175.19 o 
   7   3  -4     4067.50     3654.08     81.54 o 
   9   3  -4     1666.42     1623.38     45.40 o 
  11   3  -4     6102.66     6124.56    152.65 o 
  13   3  -4      494.44      462.80     75.16 o 
  15   3  -4     1658.26     1672.02    119.24 o 
  17   3  -4     1119.12     1182.10    110.71 o 
  19   3  -4     1143.15     1109.74    118.27 o 
  21   3  -4      180.62      194.59     37.39 o 
  23   3  -4      495.60      511.23     58.21 o 
 -18   4  -4      546.13      547.48     28.11 o 
 -16   4  -4     1779.88     1785.27     52.54 o 
 -14   4  -4      666.26      698.03     22.59 o 
 -12   4  -4      887.05      885.31     33.80 o 
 -10   4  -4     1203.17     1336.79     60.64 o 
  -8   4  -4     7318.33     7620.77    259.69 o 
  -6   4  -4     3953.69     4006.87    134.64 o 
  -4   4  -4     6878.52     6857.60    224.52 o 
  -2   4  -4     6084.94     6046.19    179.10 o 
   0   4  -4    17855.66    17906.20    648.29 o 
   2   4  -4     7320.78     7653.70    237.99 o 
   4   4  -4    23039.13    22170.63    862.55 o 
   6   4  -4     1573.58     1414.08     57.25 o 
   8   4  -4     2315.74     2279.25     84.85 o 
  10   4  -4     6689.58     6639.37    233.63 o 
  12   4  -4     6801.18     6816.53    251.26 o 
  14   4  -4     2536.13     2616.62    111.49 o 
  16   4  -4     1412.10     1544.55     83.49 o 
  18   4  -4     1494.11     1518.50     90.95 o 
  20   4  -4     2113.72     2155.17    114.97 o 
  22   4  -4     1205.28     1164.57     84.95 o 
 -19   5  -4      574.37      578.00     28.10 o 
 -17   5  -4     3065.61     3085.62     90.38 o 
 -15   5  -4      791.27      785.81     30.50 o 
 -13   5  -4     1837.60     1938.93     58.25 o 
 -11   5  -4      290.55      309.61     21.21 o 
  -9   5  -4    14179.80    14414.66    379.78 o 
  -7   5  -4     4704.17     4876.59    176.19 o 
  -5   5  -4    10102.69    10295.51    378.24 o 
  -3   5  -4      557.90      546.69     41.94 o 
  -1   5  -4     7305.69     7721.22    249.71 o 
   1   5  -4     6219.91     6724.61    211.16 o 
   3   5  -4    18347.58    18233.50    733.92 o 
   5   5  -4     4618.32     4548.13    147.52 o 
   7   5  -4     3807.48     3972.29    139.00 o 
   9   5  -4     3559.64     3500.67    124.18 o 
  11   5  -4     7025.82     6777.88    299.59 o 
  13   5  -4     5403.02     5424.73    207.86 o 
  15   5  -4     1329.50     1305.89     72.06 o 
  17   5  -4     3396.71     3374.95    151.59 o 
  19   5  -4      540.85      527.22     52.01 o 
  21   5  -4     1087.16     1041.94     78.75 o 
  23   5  -4      349.16      324.68     48.43 o 
 -18   6  -4     1421.76     1468.71     51.09 o 
 -16   6  -4       72.58       59.75     13.07 o 
 -14   6  -4     1653.72     1692.99     57.69 o 
 -12   6  -4     1804.76     1814.74     57.98 o 
 -10   6  -4     4247.21     4280.41    122.00 o 
  -8   6  -4      816.42      841.21     31.47 o 
  -6   6  -4     4257.24     4393.64    142.68 o 
  -4   6  -4      526.48      568.38     32.84 o 
  -2   6  -4     1656.85     1727.62     61.80 o 
   0   6  -4     1405.34     1541.07     61.60 o 
   2   6  -4     6892.80     7244.17    242.93 o 
   4   6  -4     1349.28     1346.67     86.21 o 
   6   6  -4      613.12      699.73     40.88 o 
   8   6  -4      748.27      802.21     49.30 o 
  10   6  -4     1561.04     1555.98     73.91 o 
  12   6  -4     1786.93     1734.69    126.89 o 
  14   6  -4      917.89      993.80     98.90 o 
  16   6  -4      785.84      824.00     62.77 o 
  18   6  -4      575.24      547.27     54.53 o 
  20   6  -4      171.52      202.44     42.62 o 
  22   6  -4      280.91      275.09     45.43 o 
 -17   7  -4      121.25      104.08     17.23 o 
 -15   7  -4     3373.31     3619.64    109.66 o 
 -13   7  -4      348.85      360.67     26.11 o 
 -11   7  -4     4927.90     5100.89    137.59 o 
  -9   7  -4      815.64      817.06     35.19 o 
  -7   7  -4     7510.14     8012.64    202.33 o 
  -5   7  -4      340.87      381.90     20.14 o 
  -3   7  -4     8711.23     9126.39    313.64 o 
  -1   7  -4     5122.23     5546.87    190.62 o 
   1   7  -4     8653.93     9007.25    307.15 o 
   3   7  -4     1369.33     1337.27     58.50 o 
   5   7  -4     2908.22     2835.33    145.78 o 
   7   7  -4     3245.51     3341.24    129.89 o 
   9   7  -4     3525.21     3666.30    141.03 o 
  11   7  -4     7398.92     7209.79    284.77 o 
  13   7  -4      303.71      293.49     38.55 o 
  15   7  -4     1872.40     1902.07    147.04 o 
  17   7  -4      220.30      224.33     38.74 o 
  19   7  -4     3717.75     3752.03    184.23 o 
  21   7  -4      178.02      175.90     40.00 o 
 -18   8  -4      790.10      829.55     39.38 o 
 -16   8  -4      515.59      580.48     38.56 o 
 -14   8  -4     3049.20     3206.53    105.02 o 
 -12   8  -4       55.61       56.76     17.87 o 
 -10   8  -4     6590.99     6760.27    224.70 o 
  -8   8  -4      494.70      486.33     27.46 o 
  -6   8  -4     6261.71     6477.99    181.34 o 
  -4   8  -4      309.94      310.42     20.14 o 
  -2   8  -4    12751.55    12847.81    488.38 o 
   0   8  -4      638.61      691.69     46.30 o 
   2   8  -4    22567.13    22413.85    942.66 o 
   4   8  -4      676.22      672.03     78.94 o 
   6   8  -4    17600.05    17950.57    814.02 o 
   8   8  -4      365.74      399.84     43.49 o 
  10   8  -4     7033.39     7258.03    279.93 o 
  12   8  -4      159.77      163.89     34.00 o 
  14   8  -4     6300.30     6473.25    345.60 o 
  16   8  -4      732.31      578.07     98.02 o 
  18   8  -4     5821.74     5857.80    262.40 o 
  20   8  -4      126.73      142.48     38.84 o 
 -17   9  -4       18.12       24.25     15.77 o 
 -15   9  -4       23.88       14.55     13.95 o 
 -13   9  -4      218.82      218.65     29.80 o 
 -11   9  -4      812.98      818.24     66.69 o 
  -9   9  -4     1737.23     1838.39     73.44 o 
  -7   9  -4      906.87      945.06     48.54 o 
  -5   9  -4      763.20      841.01     36.67 o 
  -3   9  -4      548.33      604.42     42.52 o 
  -1   9  -4     2746.16     3041.84    166.12 o 
   1   9  -4     4736.60     5105.76    252.42 o 
   3   9  -4     8929.17     9458.23    434.81 o 
   5   9  -4     6043.23     5986.91    235.66 o 
   7   9  -4      779.55      815.86     58.89 o 
   9   9  -4      771.38      717.55     55.40 o 
  11   9  -4     1359.44     1295.72     79.81 o 
  13   9  -4     2361.89     2275.08    118.75 o 
  15   9  -4     2641.57     2613.23    196.05 o 
  17   9  -4     1222.97     1161.56     89.60 o 
  19   9  -4      397.59      469.49     55.31 o 
 -16  10  -4      694.85      769.62     51.12 o 
 -14  10  -4     1156.61     1187.71     64.88 o 
 -12  10  -4      787.79      886.30     74.36 o 
 -10  10  -4     6765.59     6862.36    197.24 o 
  -8  10  -4      571.96      607.56     45.81 o 
  -6  10  -4     4341.71     4391.03    119.08 o 
  -4  10  -4     1048.14      979.69     39.45 o 
  -2  10  -4     2330.75     2694.30    120.40 o 
   0  10  -4       15.30       18.50     18.40 o 
   2  10  -4    17626.08    18393.80    769.56 o 
   4  10  -4     2699.68     2758.32    125.82 o 
   6  10  -4     3807.39     3861.19    158.95 o 
   8  10  -4     1106.33     1159.72     78.65 o 
  10  10  -4     4725.19     4757.45    207.67 o 
  12  10  -4     1561.05     1523.92     91.63 o 
  14  10  -4     2316.75     2461.06    191.59 o 
  16  10  -4      363.32      327.39     49.01 o 
  18  10  -4     1550.61     1601.90    109.65 o 
 -15  11  -4      355.33      449.27     68.41 o 
 -13  11  -4      144.51      144.87     41.26 o 
 -11  11  -4      870.78      866.98     50.55 o 
  -9  11  -4     1009.96     1010.10     52.46 o 
  -7  11  -4     1239.07     1199.50     79.70 o 
  -5  11  -4      260.74      298.48     25.71 o 
  -3  11  -4     1760.83     1770.74     91.53 o 
  -1  11  -4     1078.48     1073.23     99.09 o 
   1  11  -4     1588.48     1722.78     98.31 o 
   3  11  -4      809.07      824.39     68.67 o 
   5  11  -4      690.99      767.05     65.38 o 
   7  11  -4      820.04      937.91     65.19 o 
   9  11  -4      783.43      762.69     69.93 o 
  11  11  -4     1009.90     1209.51    124.56 o 
  13  11  -4      271.18      265.88     75.94 o 
  15  11  -4       79.06       -1.07     32.35 o 
  17  11  -4      372.78      339.79     56.08 o 
 -12  12  -4       43.75       41.47     21.96 o 
 -10  12  -4      842.85      885.25     62.20 o 
  -8  12  -4      152.42      168.87     38.28 o 
  -6  12  -4     2193.49     2347.35     80.39 o 
  -4  12  -4      256.31      223.91     26.00 o 
  -2  12  -4      222.58      236.44     40.58 o 
   0  12  -4      308.98      322.55     46.59 o 
   2  12  -4     1552.40     1591.72    101.61 o 
   4  12  -4      464.07      486.24     58.89 o 
   6  12  -4      524.16      412.82     51.72 o 
   8  12  -4      744.22      942.56     77.39 o 
  10  12  -4      236.45      234.89     48.53 o 
  12  12  -4      581.48      586.98     68.19 o 
  14  12  -4      709.38      705.35     71.19 o 
  16  12  -4       59.61       -0.87     31.67 o 
 -11  13  -4      200.70      217.86     37.06 o 
  -9  13  -4     2803.26     2861.49    149.75 o 
  -7  13  -4      738.04      713.49     56.48 o 
  -5  13  -4     4484.67     4380.28    213.53 o 
  -3  13  -4      925.51     1014.24     80.49 o 
  -1  13  -4     2513.58     2646.16    136.96 o 
   1  13  -4     3288.77     3503.09    251.65 o 
   3  13  -4     3535.17     3784.28    181.42 o 
   5  13  -4     1301.88     1389.96    101.70 o 
   7  13  -4     1928.85     1894.90    122.43 o 
   9  13  -4     2092.50     2177.35    133.77 o 
  11  13  -4     1725.52     1917.66    120.40 o 
  13  13  -4     1598.98     1643.93    119.04 o 
  15  13  -4      116.64       -3.00     37.39 o 
 -10  14  -4      315.34      275.91     47.50 o 
  -8  14  -4      398.15      399.34     38.79 o 
  -6  14  -4      273.88      292.51     34.99 o 
  -4  14  -4      930.44      924.20     53.61 o 
  -2  14  -4      743.56      843.76    134.25 o 
   0  14  -4      460.59      533.61     71.97 o 
   2  14  -4      148.55      204.38     47.27 o 
   4  14  -4      771.65      853.64     85.82 o 
   6  14  -4      528.43      595.31    121.08 o 
   8  14  -4      857.02      845.41    130.96 o 
  10  14  -4      125.24      114.68     68.48 o 
  12  14  -4      248.23      269.57     93.96 o 
  -7  15  -4     1041.12      979.72     65.00 o 
  -5  15  -4     1787.64     1726.88     74.61 o 
  -3  15  -4     2380.65     2414.95    153.04 o 
  -1  15  -4     1672.48     1763.46    131.44 o 
   1  15  -4     2354.01     2589.30    243.61 o 
   3  15  -4     1594.49     1706.99    128.34 o 
   5  15  -4     3058.38     3159.91    181.13 o 
   7  15  -4     1697.81     1877.47    136.38 o 
   9  15  -4     3971.95     4161.56    227.92 o 
  11  15  -4     1296.08     1394.32    123.40 o 
  -4  16  -4      703.34      743.90     88.73 o 
  -2  16  -4      465.62      484.79     81.07 o 
   0  16  -4     1096.78     1050.56    169.80 o 
   2  16  -4      132.61       94.25     40.49 o 
   4  16  -4      737.73      798.43     89.98 o 
   6  16  -4       34.77       29.35     32.45 o 
 -19   1  -3     3623.03     3323.74     71.42 o 
 -17   1  -3      837.84      808.94     15.82 o 
 -15   1  -3     8462.43     8303.43    122.90 o 
 -13   1  -3      937.00      969.44     13.29 o 
 -11   1  -3     8235.25     8286.13    111.50 o 
  -9   1  -3      704.65      785.15     15.48 o 
  -7   1  -3    31269.63    32174.77   1244.28 o 
  -5   1  -3     1924.74     2117.00     44.94 o 
  -3   1  -3    18161.23    19339.70    552.59 o 
  -1   1  -3     2769.49     2757.92     45.55 o 
   1   1  -3    13410.03    11892.49    256.53 o 
   3   1  -3    14903.31    14359.57    327.91 o 
   5   1  -3    33194.59    30605.14    879.75 o 
   7   1  -3      567.35      584.26     19.14 o 
   9   1  -3    23944.70    22307.67    610.38 o 
  11   1  -3     2105.82     2022.78     59.11 o 
  13   1  -3     1824.54     1793.05     51.57 o 
  15   1  -3      969.79      954.22     42.28 o 
  17   1  -3     2625.03     2578.74    147.42 o 
  19   1  -3      835.34      859.94     95.70 o 
  21   1  -3     1199.28     1131.15     75.46 o 
 -18   2  -3     2399.15     2305.33     58.70 o 
 -16   2  -3      142.35      170.09     12.83 o 
 -14   2  -3     1403.35     1566.07     34.78 o 
 -12   2  -3      713.35      757.03     19.30 o 
 -10   2  -3     2363.62     2488.63     51.56 o 
  -8   2  -3     1703.65     1722.99     35.43 o 
  -6   2  -3    28325.47    32691.44   1292.13 o 
  -4   2  -3     8122.25     9491.75    278.77 o 
  -2   2  -3    11697.59    11151.76    333.78 o 
   0   2  -3      752.01      856.46     18.14 o 
   2   2  -3     6942.47     6307.61    119.66 o 
   4   2  -3     1423.85     1296.36     28.14 o 
   6   2  -3     1565.01     1507.47     40.15 o 
   8   2  -3     4293.42     4522.29     94.99 o 
  10   2  -3     2428.84     2243.75     62.95 o 
  12   2  -3     4016.21     4015.10     97.11 o 
  14   2  -3     1874.54     1810.44     76.71 o 
  16   2  -3      350.70      328.26     30.12 o 
  18   2  -3      310.22      312.86     34.87 o 
  20   2  -3     1794.36     1783.80     94.44 o 
  22   2  -3      244.14      276.35     39.04 o 
 -19   3  -3      463.06      451.42     19.69 o 
 -17   3  -3      262.47      262.68     14.49 o 
 -15   3  -3      564.96      582.04     20.64 o 
 -13   3  -3      512.29      522.89     16.64 o 
 -11   3  -3     1099.46     1245.19     46.35 o 
  -9   3  -3      116.22      108.49      9.57 o 
  -7   3  -3    10543.27    10685.71    251.09 o 
  -5   3  -3     9955.55    10693.94    235.38 o 
  -3   3  -3     4133.65     4321.09    114.30 o 
  -1   3  -3     1058.68     1216.48     49.01 o 
   1   3  -3    15436.54    14394.88    504.26 o 
   3   3  -3    19850.59    18263.33    673.28 o 
   5   3  -3     4013.62     3567.60    102.58 o 
   7   3  -3    24548.57    24320.28    950.89 o 
   9   3  -3    39460.76    36083.52   1609.64 o 
  11   3  -3     6069.60     5722.96    231.79 o 
  13   3  -3     8371.94     7881.04    280.12 o 
  15   3  -3     6272.82     6233.52    223.27 o 
  17   3  -3     4902.02     4767.43    184.42 o 
  19   3  -3     1778.58     1750.00     89.40 o 
  21   3  -3     3946.79     3769.95    168.05 o 
  23   3  -3     1565.55     1479.17     88.53 o 
 -20   4  -3      392.14      403.45     31.63 o 
 -18   4  -3      380.41      365.71     18.83 o 
 -16   4  -3     1198.35     1322.41     36.32 o 
 -14   4  -3      193.98      194.85     14.61 o 
 -12   4  -3     3513.44     3573.44     96.42 o 
 -10   4  -3      588.61      612.68     23.50 o 
  -8   4  -3     5795.80     6031.60    132.32 o 
  -6   4  -3      707.25      863.73     28.31 o 
  -4   4  -3     6942.52     6795.06    143.99 o 
  -2   4  -3     2466.89     2641.03     75.65 o 
   0   4  -3    22233.90    22236.30    874.76 o 
   2   4  -3     4048.15     4695.26    137.45 o 
   4   4  -3     6255.16     6259.00    188.20 o 
   6   4  -3     1213.81     1338.63     51.14 o 
   8   4  -3     7746.25     7345.30    238.86 o 
  10   4  -3     2119.46     2106.06     79.62 o 
  12   4  -3     1178.24     1152.85     51.05 o 
  14   4  -3      658.11      620.01     43.49 o 
  16   4  -3     2846.24     2809.95    160.79 o 
  18   4  -3     1185.45     1204.76    103.54 o 
  20   4  -3      710.63      719.58     79.04 o 
  22   4  -3      216.09      172.61     39.23 o 
 -19   5  -3     1242.22     1304.27     55.72 o 
 -17   5  -3     1730.90     1816.43     54.02 o 
 -15   5  -3     1467.51     1519.44     51.02 o 
 -13   5  -3     2336.91     2308.42     75.77 o 
 -11   5  -3     2833.95     2940.89     74.19 o 
  -9   5  -3     9063.51     9220.96    234.29 o 
  -7   5  -3     2540.78     2601.81     60.65 o 
  -3   5  -3     1936.23     2095.13     45.40 o 
  -1   5  -3     6674.66     7404.29    224.82 o 
   1   5  -3     4331.67     4713.57    136.67 o 
   3   5  -3    13947.53    14455.22    498.16 o 
   5   5  -3     2712.20     2902.45     90.86 o 
   7   5  -3     1811.74     1660.59     78.94 o 
   9   5  -3      160.69      189.95     24.99 o 
  11   5  -3     2190.33     2147.81    119.72 o 
  13   5  -3     1062.18     1072.26     55.31 o 
  15   5  -3      192.87      199.24     31.87 o 
  17   5  -3      351.78      332.14     37.87 o 
  19   5  -3      641.11      641.80     54.15 o 
  21   5  -3       44.82       18.11     43.88 o 
  23   5  -3       51.79       26.44     44.65 o 
 -20   6  -3      145.18      131.85     19.20 o 
 -18   6  -3     2765.52     2774.61     72.42 o 
 -16   6  -3      202.74      185.48     24.47 o 
 -14   6  -3     1712.29     1818.87     61.53 o 
 -12   6  -3     2706.30     2801.69     87.00 o 
 -10   6  -3     3510.71     3483.11     59.31 o 
  -8   6  -3     3031.22     3177.49     52.87 o 
  -6   6  -3     8012.26     8134.95    186.66 o 
  -4   6  -3     1261.21     1246.46     30.57 o 
  -2   6  -3     3744.69     3887.74     82.55 o 
   0   6  -3    12757.50    13034.94    494.67 o 
   2   6  -3    17246.01    17907.46    652.94 o 
   4   6  -3     5158.27     5076.80    202.54 o 
   6   6  -3      233.83      247.48     21.41 o 
   8   6  -3     8130.02     8177.92    336.40 o 
  10   6  -3     8001.83     7881.04    284.97 o 
  12   6  -3      780.08      842.40     49.88 o 
  14   6  -3     1042.78      980.92     81.46 o 
  16   6  -3      626.35      675.80     54.34 o 
  18   6  -3      611.21      635.12     50.27 o 
  20   6  -3     1337.49     1299.98     83.69 o 
  22   6  -3      572.39      514.04     85.82 o 
 -19   7  -3       47.45       33.55     12.25 o 
 -17   7  -3     1581.91     1656.03     58.38 o 
 -15   7  -3      228.34      233.45     25.15 o 
 -13   7  -3     6963.05     6646.64    269.35 o 
 -11   7  -3       42.58       44.56      3.77 o 
  -9   7  -3     6939.20     7072.85    130.62 o 
  -7   7  -3      207.85      208.50     11.54 o 
  -5   7  -3    10731.30    10426.56    494.09 o 
  -3   7  -3      757.26      758.45     25.39 o 
  -1   7  -3    12681.44    13060.11    330.38 o 
   1   7  -3     1141.36     1169.70     52.98 o 
   3   7  -3     5771.55     6118.84    208.54 o 
   5   7  -3     1413.95     1510.26     89.31 o 
   7   7  -3     8410.72     8690.32    305.60 o 
   9   7  -3     4968.46     5131.43    233.44 o 
  11   7  -3     2489.11     2436.07     97.64 o 
  13   7  -3      326.21      310.34     35.65 o 
  15   7  -3     3139.27     2992.83    178.42 o 
  17   7  -3      685.92      654.40     54.63 o 
  19   7  -3     1494.61     1511.91     85.63 o 
  21   7  -3      308.21      302.79     46.01 o 
 -18   8  -3      282.11      290.08     23.66 o 
 -16   8  -3        6.89       19.54     13.11 o 
 -14   8  -3     1996.43     1891.62    132.78 o 
 -12   8  -3     1840.64     1743.64     41.25 o 
 -10   8  -3     2304.67     2170.90     40.15 o 
  -8   8  -3      287.07      288.25     15.98 o 
  -6   8  -3     3236.74     2998.06     54.45 o 
  -4   8  -3     1637.97     1521.12     33.77 o 
  -2   8  -3     2575.92     2588.91     59.71 o 
   0   8  -3     3347.45     3310.79     70.64 o 
   2   8  -3     6217.12     6364.77    220.07 o 
   4   8  -3     2105.51     2038.74    119.33 o 
   6   8  -3     3485.60     3875.14    141.03 o 
   8   8  -3     2259.91     2660.79    102.48 o 
  10   8  -3      398.88      460.77     62.09 o 
  12   8  -3     1582.90     1647.61     81.46 o 
  14   8  -3     1791.16     1775.67     93.08 o 
  16   8  -3     1808.81     1936.26    147.42 o 
  18   8  -3      407.02      461.93     49.40 o 
  20   8  -3      522.77      518.79     56.66 o 
 -17   9  -3     1144.00     1201.84     54.60 o 
 -15   9  -3      361.63      440.00     52.43 o 
 -13   9  -3      593.45      605.16     28.61 o 
 -11   9  -3      258.89      254.19     11.81 o 
  -9   9  -3     2863.64     2955.34     57.58 o 
  -7   9  -3     2600.06     2601.84     56.26 o 
  -5   9  -3     3188.02     3187.78     79.00 o 
  -3   9  -3      113.22      106.08     21.34 o 
  -1   9  -3     6467.76     6349.95    146.98 o 
   1   9  -3     1468.69     1544.46    105.58 o 
   3   9  -3    18971.04    19476.81    856.06 o 
   5   9  -3     2510.52     2662.04    107.81 o 
   7   9  -3     2749.14     3049.49    126.60 o 
   9   9  -3       79.84      147.71     38.16 o 
  11   9  -3     6586.18     7019.36    272.67 o 
  13   9  -3     2217.95     2264.52    106.74 o 
  15   9  -3     7399.27     7648.47    394.71 o 
  17   9  -3     1064.39     1012.88     70.42 o 
  19   9  -3     2117.04     2184.52    117.88 o 
 -16  10  -3      187.01      183.26     35.28 o 
 -14  10  -3      163.41      159.90     22.98 o 
 -12  10  -3       80.57      103.60     10.28 o 
 -10  10  -3      617.46      631.81     21.67 o 
  -8  10  -3      586.29      644.67     27.57 o 
  -6  10  -3     2636.84     2813.65     64.10 o 
  -4  10  -3      622.73      651.78     22.44 o 
  -2  10  -3     1486.12     1332.89     40.33 o 
   0  10  -3     1383.07     1229.79     35.39 o 
   2  10  -3     7192.34     7124.74    270.63 o 
   4  10  -3     3859.17     3907.01    161.08 o 
   6  10  -3     2127.00     2149.74    102.96 o 
   8  10  -3       97.96      108.87     52.11 o 
  10  10  -3     1388.58     1694.40     89.02 o 
  12  10  -3     2010.06     2138.41    109.16 o 
  14  10  -3     1608.32     1761.72     97.25 o 
  16  10  -3      469.00      490.12     84.27 o 
  18  10  -3      470.96      435.78     50.66 o 
  20  10  -3      104.61       81.46     29.06 o 
 -15  11  -3      338.32      392.02     45.15 o 
 -13  11  -3     1470.37     1609.76     78.85 o 
 -11  11  -3      717.91      720.19     28.60 o 
  -9  11  -3     4265.31     4225.55     98.99 o 
  -7  11  -3      958.14      845.46     32.61 o 
  -5  11  -3     1604.45     1436.74     35.96 o 
  -3  11  -3      435.80      403.66     21.29 o 
  -1  11  -3     6248.46     5978.33    179.92 o 
   1  11  -3       82.48       50.85     26.25 o 
   3  11  -3     2767.45     3028.08    178.32 o 
   5  11  -3      839.58      888.70    102.19 o 
   7  11  -3     1255.30     1418.73     78.75 o 
   9  11  -3       74.88       51.72     24.51 o 
  11  11  -3     2409.29     2625.43    128.83 o 
  13  11  -3       51.71       79.91     27.31 o 
  15  11  -3      108.94       -1.94     56.18 o 
  17  11  -3      318.69      388.61     50.56 o 
 -14  12  -3      592.68      701.67     62.71 o 
 -12  12  -3     1703.65     1714.62     78.31 o 
 -10  12  -3     1202.22     1213.02     43.38 o 
  -8  12  -3     3239.58     3044.03     85.43 o 
  -6  12  -3     1434.03     1444.45     51.70 o 
  -4  12  -3      643.04      610.22     26.60 o 
  -2  12  -3     1675.25     1606.65     51.42 o 
   0  12  -3     2224.10     2330.37    102.58 o 
   2  12  -3      344.88      405.66     48.14 o 
   4  12  -3     2310.73     2582.33    121.37 o 
   6  12  -3     1232.08     1237.60     83.11 o 
   8  12  -3      538.69      583.69     53.37 o 
  10  12  -3     1283.78     1410.30     90.57 o 
  12  12  -3      540.49      565.09     84.95 o 
  14  12  -3      239.32      277.51     49.40 o 
  16  12  -3      289.88      319.93     45.43 o 
 -13  13  -3     1477.03     1563.32     79.23 o 
 -11  13  -3      348.53      342.98     21.61 o 
  -9  13  -3      625.03      674.34     31.83 o 
  -7  13  -3      549.98      612.31     28.10 o 
  -5  13  -3      527.54      517.47     26.49 o 
  -3  13  -3      409.63      394.67     29.93 o 
  -1  13  -3     2086.68     1940.99     88.73 o 
   1  13  -3     1064.75     1028.28    132.31 o 
   3  13  -3      908.90      854.32    124.47 o 
   5  13  -3      615.38      564.02    101.03 o 
   7  13  -3     1027.55     1102.38    131.25 o 
   9  13  -3      218.65      234.79     78.26 o 
  11  13  -3      245.36      300.17     48.43 o 
  13  13  -3       95.07       -2.03     35.06 o 
  15  13  -3       34.34        1.16     29.45 o 
 -10  14  -3      297.60      318.02     23.39 o 
  -8  14  -3     2389.28     2359.45     78.99 o 
  -6  14  -3      361.30      360.25     28.11 o 
  -4  14  -3     2413.00     2374.07     80.07 o 
  -2  14  -3     1823.32     1622.29     95.26 o 
   0  14  -3     4169.51     4057.09    279.35 o 
   2  14  -3     1522.80     1424.64    102.29 o 
   4  14  -3     1570.55     1701.18    110.33 o 
   6  14  -3     2238.31     2419.79    136.96 o 
   8  14  -3     1713.55     1866.71    118.36 o 
  10  14  -3     3252.08     3268.98    178.13 o 
  12  14  -3      663.05      719.29     73.91 o 
  14  14  -3     1491.22     1494.28    106.94 o 
  -9  15  -3       59.33       49.93     15.05 o 
  -7  15  -3      175.11      119.62     34.18 o 
  -5  15  -3       34.09       28.78     15.19 o 
  -3  15  -3      874.35      807.79     45.17 o 
  -1  15  -3      103.55      105.06     15.71 o 
   1  15  -3     1037.70     1101.90     92.50 o 
   3  15  -3      191.77      195.66     47.46 o 
   5  15  -3      514.45      575.26    116.23 o 
   7  15  -3       37.94       24.80     47.56 o 
   9  15  -3     1709.08     1842.50    189.56 o 
  11  15  -3      224.10       98.90     84.37 o 
  -6  16  -3      808.86      808.95     87.90 o 
  -4  16  -3      760.20      684.94     47.16 o 
  -2  16  -3      723.31      719.64     76.33 o 
   0  16  -3       31.37       20.83     36.03 o 
   2  16  -3      888.68      915.53    150.52 o 
   4  16  -3      705.10      761.82     87.56 o 
   6  16  -3      795.29      832.82     85.33 o 
   8  16  -3      851.28      885.51     95.31 o 
   1  17  -3      743.28      774.02     89.50 o 
 -20   0  -2      612.20      561.97     31.38 o 
 -18   0  -2     5561.47     5614.51    113.29 o 
 -16   0  -2     1205.30     1219.41     33.31 o 
 -14   0  -2    12211.17    12403.52    246.28 o 
 -12   0  -2     3966.02     3831.03     63.23 o 
 -10   0  -2    39727.64    41185.85   1042.04 o 
  -8   0  -2     2535.28     2707.79     37.27 o 
  -6   0  -2    12672.29    13770.58    271.12 o 
  -4   0  -2     3471.26     3505.22     69.16 o 
  -2   0  -2   174648.53   102272.66   5936.16 o 
   0   0  -2      933.14      886.38     19.18 o 
   2   0  -2    52146.21    42929.88   1828.26 o 
   4   0  -2    20376.68    19134.89    673.48 o 
   6   0  -2     3600.65     3428.22     96.76 o 
   8   0  -2    12513.64    13330.27    468.23 o 
  10   0  -2    23529.55    21783.76    870.69 o 
  12   0  -2       25.65       26.35     11.43 o 
  16   0  -2     4825.79     4540.48    164.37 o 
 -21   1  -2       72.37       56.21     11.07 o 
 -19   1  -2      162.99      147.64      8.89 o 
 -17   1  -2      276.79      298.28      9.69 o 
 -15   1  -2       14.25       23.00      4.29 o 
 -13   1  -2      266.36      292.48      6.96 o 
 -11   1  -2     1642.24     1848.41     21.67 o 
  -9   1  -2     2348.94     2327.71     24.34 o 
  -7   1  -2     2143.65     2488.75     43.59 o 
  -5   1  -2    12966.42    13976.06    621.56 o 
  -3   1  -2    34292.68    35877.21   1432.68 o 
  -1   1  -2     3962.02     4256.26     63.01 o 
   1   1  -2     9376.67     9113.17    249.66 o 
   3   1  -2     9923.17     9400.26    186.76 o 
   5   1  -2    13474.33    12715.17    286.71 o 
   7   1  -2    12388.91    12020.66    268.28 o 
   9   1  -2      969.12      938.39     25.41 o 
  11   1  -2     4762.64     4834.77    113.93 o 
  13   1  -2      693.34      632.19     28.08 o 
  15   1  -2     1577.58     1480.04     89.60 o 
  17   1  -2      820.47      784.67     46.20 o 
  19   1  -2      275.32      253.10     31.19 o 
 -22   2  -2      231.82      224.63     16.05 o 
 -20   2  -2      258.59      232.10     22.00 o 
 -18   2  -2      762.45      716.58     20.25 o 
 -16   2  -2      569.52      615.26     14.05 o 
 -14   2  -2      862.17      873.52     13.53 o 
 -12   2  -2     1420.50     1390.89     21.08 o 
 -10   2  -2     2490.83     2572.46     32.93 o 
  -8   2  -2     1775.67     1816.87     24.30 o 
  -6   2  -2    11923.36    13301.05    303.27 o 
  -4   2  -2    17774.46    18327.31    556.32 o 
  -2   2  -2     1636.75     1529.64     36.61 o 
   0   2  -2      136.29      132.12      9.10 o 
   2   2  -2     9145.84     8858.56    246.13 o 
   4   2  -2     4703.33     4517.43     83.03 o 
   6   2  -2    11721.46    11216.64    251.64 o 
   8   2  -2    16421.35    16156.19    396.52 o 
  10   2  -2    16465.82    15625.02    598.41 o 
  12   2  -2      604.42      577.68     29.25 o 
  14   2  -2     3737.03     3588.91    122.14 o 
  16   2  -2     1210.57     1187.81     55.40 o 
  18   2  -2     3925.35     3934.03    149.26 o 
  20   2  -2     1555.74     1472.39     74.00 o 
 -21   3  -2       97.60       90.50     13.08 o 
 -19   3  -2      290.12      249.94     14.46 o 
 -17   3  -2      678.59      660.49     15.09 o 
 -15   3  -2      134.20      131.66      6.75 o 
 -13   3  -2      775.34      798.76     17.92 o 
 -11   3  -2     2113.47     2237.62     38.46 o 
  -9   3  -2       66.52       50.62      8.49 o 
  -7   3  -2      387.86      349.26      6.57 o 
  -5   3  -2      501.89      522.07     11.60 o 
  -3   3  -2    11609.67    11945.53    258.55 o 
  -1   3  -2     2804.24     3217.27     74.10 o 
   1   3  -2    16955.47    16670.93    559.67 o 
   3   3  -2     8711.96     8769.84    260.36 o 
   5   3  -2     6320.24     7010.45    218.52 o 
   7   3  -2    19887.63    20276.02    776.05 o 
   9   3  -2     2989.09     2887.44     83.30 o 
  11   3  -2      201.38      208.45     19.47 o 
  13   3  -2     1567.96     1602.38     63.54 o 
  15   3  -2      926.91      890.93     49.11 o 
  17   3  -2     1316.01     1320.13     92.89 o 
  19   3  -2      648.50      669.41     73.81 o 
  21   3  -2      365.45      377.86     53.76 o 
 -22   4  -2      164.57      147.81     18.30 o 
 -20   4  -2      327.33      345.40     21.33 o 
 -18   4  -2      528.64      527.51     18.65 o 
 -16   4  -2      111.99      105.91      8.71 o 
 -14   4  -2      124.47      122.57      7.97 o 
 -12   4  -2     1498.71     1519.98     29.27 o 
 -10   4  -2     1936.22     1928.83     30.44 o 
  -8   4  -2     1377.74     1413.91     21.93 o 
  -6   4  -2     1237.97     1163.21     26.14 o 
  -4   4  -2     6307.13     6084.96     94.11 o 
  -2   4  -2     3073.64     2655.55     53.85 o 
   0   4  -2    23462.74    23454.75    928.56 o 
   2   4  -2    15743.81    15687.78    523.25 o 
   4   4  -2     2754.49     2627.85     73.03 o 
   6   4  -2     9204.69     9200.87    287.68 o 
   8   4  -2     2379.89     2342.01     76.62 o 
  10   4  -2     2331.52     2303.37     74.20 o 
  12   4  -2     3986.83     3881.82    124.56 o 
  14   4  -2     3936.18     4025.37    173.09 o 
  16   4  -2     3537.07     3636.86    132.60 o 
  18   4  -2     2735.82     2811.31    113.13 o 
  20   4  -2     1807.71     1816.25     86.30 o 
  22   4  -2      893.47      893.84     91.53 o 
 -21   5  -2      559.71      549.27     29.73 o 
 -19   5  -2      127.11      133.50     25.34 o 
 -17   5  -2     4549.28     4540.35     91.33 o 
 -15   5  -2     1138.79     1165.79     25.06 o 
 -13   5  -2     1049.71     1107.71     28.76 o 
 -11   5  -2     3453.40     3600.10     62.49 o 
  -9   5  -2     2908.50     2832.95     45.67 o 
  -7   5  -2     4761.44     4786.91     74.81 o 
  -5   5  -2     5122.23     5237.07     83.88 o 
  -3   5  -2     2568.53     2321.26     40.57 o 
  -1   5  -2     2557.25     2720.23     53.20 o 
   1   5  -2    27234.69    29164.67   1196.63 o 
   3   5  -2     6708.99     7345.30    225.69 o 
   5   5  -2    12260.98    12035.82    402.94 o 
   9   5  -2     1262.67     1100.54     44.56 o 
  11   5  -2      156.55      188.98     31.38 o 
  13   5  -2     6039.27     5706.40    197.89 o 
  15   5  -2      807.38      879.60     45.52 o 
  17   5  -2     4291.23     4167.85    160.21 o 
  19   5  -2      770.94      710.87     50.76 o 
  21   5  -2      128.11       81.27     22.96 o 
  23   5  -2      110.38       65.28     22.96 o 
 -20   6  -2     2053.69     2090.91     76.22 o 
 -18   6  -2      624.46      687.73     31.24 o 
 -16   6  -2     5704.94     5625.89    125.87 o 
 -14   6  -2     2222.01     2263.26     47.87 o 
 -12   6  -2     4974.38     5133.78     95.03 o 
 -10   6  -2     6200.79     6340.48    122.13 o 
  -8   6  -2    18251.35    18097.92    393.60 o 
  -6   6  -2     1732.61     1667.67     30.22 o 
  -4   6  -2    14169.63    14171.47    276.99 o 
  -2   6  -2     8497.20     8420.04    145.13 o 
   0   6  -2    16879.45    16062.15    311.10 o 
   2   6  -2      284.13      277.61     37.19 o 
   4   6  -2    13350.02    13922.39    480.34 o 
   6   6  -2      487.69      434.71     26.44 o 
   8   6  -2     1504.68     1340.56     55.50 o 
  10   6  -2      507.29      452.25     32.35 o 
  12   6  -2     2878.36     3022.76    110.33 o 
  14   6  -2      225.49      179.39     26.64 o 
  16   6  -2      782.29      758.81     48.33 o 
  18   6  -2      361.48      401.98     62.67 o 
  20   6  -2        7.16        6.10     16.37 o 
  22   6  -2      181.49      178.42     32.64 o 
 -19   7  -2      119.04      124.16     20.35 o 
 -17   7  -2     1906.84     1819.61     72.41 o 
 -15   7  -2      440.01      409.89     22.32 o 
 -13   7  -2      474.91      495.21     21.94 o 
 -11   7  -2     1480.59     1538.71     31.29 o 
  -9   7  -2     5223.60     5393.41    128.18 o 
  -7   7  -2     1890.16     1951.96     34.95 o 
  -5   7  -2    10536.89    11065.33    209.37 o 
  -3   7  -2     1075.03     1223.71     24.89 o 
  -1   7  -2     9827.80     9870.35    177.07 o 
   1   7  -2     5922.70     6456.79    117.07 o 
   3   7  -2     5915.60     5778.08    181.62 o 
   5   7  -2     6669.90     6624.26    208.25 o 
   7   7  -2     8088.49     7885.30    264.34 o 
   9   7  -2     1384.06     1265.98     53.56 o 
  11   7  -2     4775.60     4682.77    160.31 o 
  13   7  -2      679.69      669.70     43.88 o 
  15   7  -2      286.07      309.38     32.25 o 
  17   7  -2      801.87      746.32     51.14 o 
  19   7  -2     1091.83     1068.67     95.99 o 
  21   7  -2      273.38      250.10     34.77 o 
 -20   8  -2      434.46      456.72     31.24 o 
 -18   8  -2      537.67      531.64     31.34 o 
 -16   8  -2     1928.56     1921.85     59.01 o 
 -14   8  -2       31.42       33.43      6.26 o 
 -12   8  -2      803.02      875.69     29.36 o 
 -10   8  -2     2644.32     2741.08     82.07 o 
  -8   8  -2     3444.52     3574.72     66.44 o 
  -6   8  -2     1424.85     1489.90     33.01 o 
  -4   8  -2     3949.20     3947.13     74.69 o 
  -2   8  -2      899.00      864.76     24.47 o 
   0   8  -2     7482.00     7374.77    131.58 o 
   2   8  -2     1142.27     1101.56     23.18 o 
   4   8  -2     8321.44     8738.65    348.41 o 
   6   8  -2     3227.39     3223.94    114.39 o 
   8   8  -2     9019.80     9299.38    332.91 o 
  10   8  -2     1839.02     1827.97     79.04 o 
  12   8  -2     3798.78     3936.06    148.68 o 
  14   8  -2     2567.49     2427.25    101.22 o 
  16   8  -2     4806.33     4775.56    191.50 o 
  18   8  -2      628.34      610.42     49.88 o 
  20   8  -2     1645.81     1725.49    133.18 o 
 -19   9  -2        6.69        8.35     10.71 o 
 -17   9  -2       36.23       53.36     15.88 o 
 -15   9  -2      288.13      252.84     18.33 o 
 -13   9  -2      575.24      601.84     23.02 o 
 -11   9  -2      250.89      320.80     21.37 o 
  -9   9  -2      523.02      490.77     18.39 o 
  -7   9  -2      224.79      281.42     18.08 o 
  -5   9  -2      272.45      309.74     16.44 o 
  -3   9  -2      700.59      742.47     19.74 o 
  -1   9  -2      373.30      341.65     12.78 o 
   1   9  -2     3143.29     3364.64     62.29 o 
   3   9  -2     2777.60     3094.28     59.30 o 
   5   9  -2     2084.26     2084.46     82.82 o 
   7   9  -2     1674.99     1482.37     94.25 o 
   9   9  -2      118.19      149.46     26.64 o 
  11   9  -2     1337.25     1324.68    100.83 o 
  13   9  -2     2053.65     1912.43     88.53 o 
  15   9  -2     3220.37     3135.21    182.78 o 
  17   9  -2      957.02      915.83     60.73 o 
  19   9  -2      501.34      511.53     48.92 o 
  21   9  -2      376.28      366.23     44.46 o 
 -18  10  -2      111.76       83.96     22.15 o 
 -16  10  -2      504.00      522.80     52.46 o 
 -14  10  -2      204.88      212.22     20.81 o 
 -12  10  -2      613.73      567.07     21.40 o 
 -10  10  -2      258.98      267.98     16.39 o 
  -8  10  -2     3226.76     3120.13     69.10 o 
  -6  10  -2      578.77      607.28     25.47 o 
  -4  10  -2     1615.16     1786.69     39.54 o 
  -2  10  -2     1193.66     1304.87     35.14 o 
   0  10  -2     5668.55     6268.47    123.38 o 
   2  10  -2     1235.19     1156.28     37.50 o 
   4  10  -2     2649.93     2669.41    103.25 o 
   6  10  -2     2566.60     2495.93    141.51 o 
   8  10  -2     4679.87     4762.78    171.93 o 
  10  10  -2       75.98       81.46     22.76 o 
  12  10  -2     3371.04     3385.70    139.87 o 
  14  10  -2     2215.96     2142.19    100.93 o 
  16  10  -2     1261.85     1302.40     75.84 o 
  18  10  -2       52.64       56.37     22.18 o 
  20  10  -2     1300.46     1342.79    120.50 o 
 -17  11  -2      634.42      579.84     56.28 o 
 -15  11  -2      580.23      517.13     29.57 o 
 -13  11  -2      449.92      450.53     25.81 o 
 -11  11  -2     1341.12     1328.54     49.05 o 
  -9  11  -2     2246.19     2259.64     58.11 o 
  -7  11  -2     2260.14     2169.45     59.73 o 
  -5  11  -2     1560.97     1507.26     55.25 o 
  -3  11  -2     1762.98     1809.14     61.57 o 
  -1  11  -2     5976.22     6214.03    130.13 o 
   1  11  -2      929.63      955.11     25.09 o 
   3  11  -2      772.11      785.42     44.65 o 
   5  11  -2     2192.39     2305.21    107.90 o 
   7  11  -2     3511.17     3680.93    152.65 o 
   9  11  -2      265.31      222.59     61.12 o 
  11  11  -2     2202.75     2257.45    107.71 o 
  13  11  -2      428.81      427.16     46.01 o 
  15  11  -2      228.90      234.11     62.96 o 
  17  11  -2       12.52       -1.94     14.82 o 
  19  11  -2      807.67      752.13    102.29 o 
 -16  12  -2     1322.89     1314.56    101.80 o 
 -14  12  -2      529.72      458.86     25.68 o 
 -12  12  -2     1723.01     1588.11     66.16 o 
 -10  12  -2     1119.58     1081.13     39.30 o 
  -8  12  -2     2573.06     2604.96     79.75 o 
  -6  12  -2      569.65      586.12     27.75 o 
  -4  12  -2     4069.10     4165.49    115.21 o 
  -2  12  -2     1651.11     1729.62     43.25 o 
   0  12  -2     2606.11     2946.86     69.57 o 
   2  12  -2     1612.17     1685.63     85.58 o 
   4  12  -2     1362.60     1499.03     87.37 o 
   6  12  -2      511.75      405.56     45.04 o 
   8  12  -2     2061.49     2043.78    143.94 o 
  10  12  -2      375.17      401.39     46.59 o 
  12  12  -2      138.99      103.93     33.42 o 
  14  12  -2      463.58      509.98     83.11 o 
  16  12  -2      318.50      347.93     45.33 o 
 -13  13  -2      881.95      858.85     41.50 o 
 -11  13  -2     2022.37     2010.99     66.97 o 
  -9  13  -2      177.06      196.06     18.54 o 
  -7  13  -2     2833.63     2886.27     92.74 o 
  -5  13  -2     1898.16     1817.51     71.31 o 
  -3  13  -2     2954.88     2934.50     70.50 o 
  -1  13  -2     2830.77     2825.48     64.39 o 
   1  13  -2     7140.07     6892.69    176.91 o 
   3  13  -2     1203.95     1137.55     92.79 o 
   5  13  -2     1554.59     1634.63     91.05 o 
   7  13  -2     1859.62     1826.81    104.42 o 
   9  13  -2     2301.14     2342.98    122.63 o 
  11  13  -2      618.00      588.72     59.28 o 
  13  13  -2     1140.54     1214.35     80.49 o 
  15  13  -2      912.48      949.24     75.36 o 
 -12  14  -2       71.20       52.17     14.64 o 
 -10  14  -2      148.56      138.86     17.63 o 
  -8  14  -2       86.55       93.94     19.16 o 
  -6  14  -2      280.40      277.74     22.09 o 
  -4  14  -2       72.87       81.36     13.31 o 
  -2  14  -2      653.92      666.69     31.40 o 
   0  14  -2     1426.45     1421.38     41.87 o 
   2  14  -2     1463.19     1454.44     89.74 o 
   4  14  -2      199.53      239.54     44.85 o 
   6  14  -2      612.60      648.78     64.51 o 
   8  14  -2      360.10      425.71     86.69 o 
  10  14  -2      407.12      358.87     52.89 o 
  12  14  -2      668.23      668.93     69.26 o 
  14  14  -2      501.63      502.61     61.51 o 
 -11  15  -2      458.05      432.84     33.71 o 
  -9  15  -2      180.01      181.25     20.84 o 
  -7  15  -2      370.52      403.83     27.80 o 
  -5  15  -2      225.37      235.90     20.65 o 
  -3  15  -2      277.58      304.39     25.89 o 
  -1  15  -2      450.32      423.12     21.86 o 
   1  15  -2      788.88      743.58     43.78 o 
   3  15  -2      704.39      754.45     73.52 o 
   5  15  -2      596.08      619.62     69.74 o 
   7  15  -2     1407.87     1441.20    102.19 o 
   9  15  -2      562.37      605.00     70.13 o 
  11  15  -2     2733.44     2769.95    155.95 o 
  -8  16  -2      252.25      296.69     29.92 o 
  -6  16  -2      901.32      951.13     55.20 o 
  -4  16  -2      274.99      291.68     29.13 o 
  -2  16  -2      642.44      657.37     29.02 o 
   0  16  -2      587.63      571.39     53.32 o 
   2  16  -2      889.29      942.27     87.08 o 
   4  16  -2      143.23      146.75     73.23 o 
   6  16  -2      970.12      947.98    130.08 o 
   8  16  -2      338.01      334.56     99.48 o 
  -3  17  -2      736.98      749.07     36.58 o 
  -1  17  -2      479.48      451.36     59.23 o 
   1  17  -2      623.05      663.02    136.77 o 
   3  17  -2      404.76      362.55     63.73 o 
   5  17  -2      509.32      539.03     77.10 o 
 -23   1  -1      331.45      355.35     25.17 o 
 -21   1  -1     1251.57     1193.39     25.73 o 
 -19   1  -1      194.18      210.37     10.23 o 
 -17   1  -1     7348.80     7318.44    119.57 o 
 -15   1  -1     2001.84     2029.76     32.88 o 
 -13   1  -1    15758.09    15800.42    252.88 o 
 -11   1  -1     4749.07     5148.94     67.80 o 
  -9   1  -1    54396.81    56044.27   1221.06 o 
  -7   1  -1      860.68      968.26     14.56 o 
  -5   1  -1    10588.44    10564.14    154.61 o 
  -3   1  -1      416.93      418.41      6.16 o 
  -1   1  -1    80859.40    60195.11   1983.31 o 
   3   1  -1    72675.80    53030.79   1716.68 o 
   5   1  -1     1160.16     1136.87     21.64 o 
   7   1  -1    48120.48    44063.80   1397.49 o 
   9   1  -1     4630.25     4403.43     87.63 o 
  11   1  -1    28047.43    26430.60   1095.12 o 
  13   1  -1     2927.57     2940.72    113.13 o 
  15   1  -1     6670.06     6460.18    252.81 o 
 -22   2  -1      234.97      220.77     13.81 o 
 -20   2  -1      204.58      220.19     14.60 o 
 -18   2  -1     2718.52     2804.87     54.31 o 
 -16   2  -1     1091.95     1147.03     24.06 o 
 -14   2  -1     1137.99     1137.43     20.96 o 
 -12   2  -1     1055.69     1018.70     19.03 o 
 -10   2  -1     1408.42     1417.96     19.55 o 
  -8   2  -1     3987.15     4656.35     70.50 o 
  -6   2  -1     1110.04     1033.53     16.25 o 
  -4   2  -1    27878.43    31552.97   1360.08 o 
  -2   2  -1     1107.03     1080.49     14.56 o 
   2   2  -1     7169.44     7721.41    199.15 o 
   4   2  -1    33658.51    32103.97   1255.62 o 
   6   2  -1     7935.88     7365.83    221.52 o 
   8   2  -1     5637.56     5423.18    172.03 o 
  10   2  -1     1297.75     1321.48     39.91 o 
  12   2  -1     4009.29     3917.47    141.42 o 
  14   2  -1      304.60      320.13     21.50 o 
  16   2  -1     6105.82     5977.61    203.02 o 
  18   2  -1      672.04      638.41     37.00 o 
 -23   3  -1      107.80       92.53     15.07 o 
 -21   3  -1      121.49      111.22     10.63 o 
 -19   3  -1      649.70      674.85     24.57 o 
 -17   3  -1      317.34      322.25     15.06 o 
 -15   3  -1      351.62      355.86     12.03 o 
 -13   3  -1      936.24      943.14     19.28 o 
 -11   3  -1      307.71      336.02     11.18 o 
  -9   3  -1      743.49      759.22     18.58 o 
  -7   3  -1      720.45      728.91     14.90 o 
  -5   3  -1      917.56      848.73     24.07 o 
  -3   3  -1      696.02      695.91     12.76 o 
  -1   3  -1      540.87      583.93      9.10 o 
   1   3  -1    30310.69    30253.16    654.52 o 
   3   3  -1     3449.39     3704.08     92.79 o 
   5   3  -1    22328.61    22190.58    807.05 o 
   7   3  -1     4103.85     4109.35    130.08 o 
   9   3  -1       31.38       53.27     18.31 o 
  11   3  -1     3715.72     3361.77     98.90 o 
  13   3  -1     2458.28     2271.79     74.29 o 
  15   3  -1     6956.91     6924.82    233.82 o 
  17   3  -1     2441.52     2416.02     88.34 o 
  19   3  -1     2269.98     2112.16    116.23 o 
 -22   4  -1       29.52       42.23     13.76 o 
 -20   4  -1     2276.48     2181.68     67.45 o 
 -18   4  -1      179.87      185.53     11.57 o 
 -16   4  -1     1369.53     1286.15     26.62 o 
 -14   4  -1      195.74      210.07      9.85 o 
 -12   4  -1     3477.11     3546.32     57.00 o 
 -10   4  -1     2773.93     2808.35     52.69 o 
  -8   4  -1     7318.52     7314.47    120.54 o 
  -6   4  -1     2256.94     2679.59     40.07 o 
  -4   4  -1     2307.70     2332.84     38.25 o 
  -2   4  -1    26170.22    27684.72    611.20 o 
   0   4  -1     9286.43     9070.83    143.86 o 
   2   4  -1    25058.73    27042.38    711.60 o 
   4   4  -1    15298.35    16480.02    547.07 o 
   6   4  -1     1311.50     1216.68     48.92 o 
   8   4  -1     9275.63     9214.92    284.58 o 
  10   4  -1    20532.45    19397.29    731.89 o 
  12   4  -1     2183.95     2143.84     70.13 o 
  14   4  -1     5766.14     5521.01    183.75 o 
  16   4  -1      581.57      511.72     32.55 o 
  18   4  -1     4976.61     4814.11    172.22 o 
  20   4  -1      745.92      698.18     44.75 o 
 -21   5  -1      993.89     1016.52     40.61 o 
 -19   5  -1     1472.12     1418.23     46.77 o 
 -17   5  -1     1085.26     1031.22     27.12 o 
 -15   5  -1     2375.63     2254.34     43.68 o 
 -13   5  -1     3396.80     3446.74     59.35 o 
 -11   5  -1     7748.19     7613.34    139.16 o 
  -9   5  -1     4677.31     4848.08     82.48 o 
  -7   5  -1    12987.42    13243.33    262.31 o 
  -5   5  -1     5660.79     5994.13     99.88 o 
  -3   5  -1     6812.89     7135.08    112.83 o 
  -1   5  -1    22309.76    23138.05    483.35 o 
   1   5  -1    13641.81    14615.92    387.94 o 
   3   5  -1     7402.18     7898.89    229.56 o 
   5   5  -1    15112.29    15404.66    511.14 o 
   7   5  -1     3909.01     3734.11    129.31 o 
   9   5  -1     5723.63     5280.50    181.81 o 
  11   5  -1     1032.34     1008.91     58.79 o 
  13   5  -1     3794.98     3687.03    118.17 o 
  15   5  -1     2150.69     2120.40     76.33 o 
  17   5  -1      763.21      804.92     64.90 o 
  19   5  -1      236.77      222.01     24.70 o 
  21   5  -1      244.30      213.48     28.19 o 
  23   5  -1       34.75       39.91     15.98 o 
 -22   6  -1      135.80      141.65     24.51 o 
 -20   6  -1     2403.54     2348.73     78.66 o 
 -18   6  -1      123.06      117.34     13.59 o 
 -16   6  -1     2054.37     2120.71     46.46 o 
 -14   6  -1     3854.64     3871.48     71.66 o 
 -12   6  -1     2905.75     2988.78     58.82 o 
 -10   6  -1     2715.68     2613.12     48.23 o 
  -8   6  -1    25628.25    25373.05    592.12 o 
  -6   6  -1     3559.05     3560.30     62.91 o 
  -4   6  -1     3750.73     3698.95     60.46 o 
  -2   6  -1    11887.70    11929.06    221.89 o 
   0   6  -1    11864.14    12007.14    220.91 o 
   2   6  -1    15409.66    15916.73    550.80 o 
   4   6  -1     7073.11     7674.14    230.53 o 
   6   6  -1    11534.09    11201.35    398.20 o 
   8   6  -1    10133.74    10432.27    375.05 o 
  10   6  -1    10594.65    11076.69    415.34 o 
  12   6  -1     2850.71     2841.14    121.66 o 
  14   6  -1     2507.15     2514.72     91.82 o 
  16   6  -1     1234.40     1200.50     54.15 o 
  18   6  -1     1527.76     1481.50     67.51 o 
  20   6  -1      627.08      548.91     65.09 o 
  22   6  -1      889.32      839.60     53.76 o 
 -21   7  -1      596.67      563.81     43.21 o 
 -19   7  -1     3601.08     3323.45    141.70 o 
 -17   7  -1      913.43      889.27     26.35 o 
 -15   7  -1     2123.94     2197.31     44.01 o 
 -13   7  -1      637.30      660.73     26.83 o 
 -11   7  -1     9519.37     9605.20    192.54 o 
  -9   7  -1       97.39      108.68      9.78 o 
  -7   7  -1    26446.82    26559.02    621.43 o 
  -5   7  -1     5013.15     5261.37     92.05 o 
  -3   7  -1    19220.07    18495.04    392.96 o 
  -1   7  -1     6455.76     6977.19    122.87 o 
   1   7  -1    27035.51    26879.30    930.44 o 
   3   7  -1      391.69      389.72     10.19 o 
   5   7  -1    11088.76    11515.86    394.81 o 
   7   7  -1     1932.24     2064.41     70.71 o 
   9   7  -1    24966.35    24341.39    998.55 o 
  11   7  -1     2152.64     2235.18    109.55 o 
  13   7  -1     2030.03     1965.22    105.39 o 
  15   7  -1     1071.78     1037.10     52.98 o 
  17   7  -1     2541.53     2417.47    136.09 o 
  19   7  -1     1558.62     1420.96     71.77 o 
  21   7  -1     1005.31      901.78     84.85 o 
 -20   8  -1       32.15       38.37     20.83 o 
 -18   8  -1      468.92      418.39     28.94 o 
 -16   8  -1      167.75      190.93     13.21 o 
 -14   8  -1       68.99       66.29     12.04 o 
 -12   8  -1       73.40       97.92     10.83 o 
 -10   8  -1      175.91      221.58     16.45 o 
  -8   8  -1     1906.09     1775.79     39.36 o 
  -6   8  -1     1675.10     1787.01     36.33 o 
  -4   8  -1     2264.71     2063.31     38.55 o 
  -2   8  -1       75.08       46.17      7.03 o 
   0   8  -1      344.71      315.21     11.35 o 
   2   8  -1      485.24      467.33     13.53 o 
   4   8  -1     8539.14     9370.83    166.99 o 
   6   8  -1      228.98      252.03     21.60 o 
   8   8  -1     3806.61     4136.18    137.54 o 
  10   8  -1     1677.15     1887.15     71.48 o 
  12   8  -1      244.78      265.30     24.99 o 
  14   8  -1      433.47      447.02     51.43 o 
  16   8  -1     1551.27     1503.97     68.97 o 
  18   8  -1      387.25      381.34     35.16 o 
  20   8  -1      339.19      296.01     34.68 o 
 -19   9  -1      913.37      902.46     50.75 o 
 -17   9  -1      788.77      807.66     42.65 o 
 -15   9  -1     1388.85     1470.27     40.54 o 
 -13   9  -1      795.13      795.74     34.14 o 
 -11   9  -1       41.34       30.56      7.97 o 
  -9   9  -1     2138.53     2034.32     54.83 o 
  -7   9  -1     4051.10     4092.77     85.96 o 
  -5   9  -1      621.23      581.24     20.19 o 
  -3   9  -1     2345.70     2370.88     45.64 o 
  -1   9  -1     2461.29     2712.80     49.28 o 
   1   9  -1     3258.70     3152.12     54.23 o 
   3   9  -1      864.85      901.06     17.85 o 
   5   9  -1     3999.64     3989.81    176.97 o 
   7   9  -1      922.46      888.90     44.94 o 
   9   9  -1     3601.48     4012.58    179.00 o 
  11   9  -1       52.73       49.59     16.27 o 
  13   9  -1     3347.32     3550.36    133.28 o 
  15   9  -1      416.33      436.94     56.76 o 
  17   9  -1     3569.73     3524.21    140.26 o 
  19   9  -1      284.46      281.19     32.45 o 
 -18  10  -1      752.18      825.53     48.88 o 
 -16  10  -1       89.30       87.66     12.35 o 
 -14  10  -1      837.78      853.13     31.83 o 
 -12  10  -1       37.10       38.35     10.77 o 
 -10  10  -1      172.75      161.39     13.13 o 
  -8  10  -1      357.05      397.70     32.42 o 
  -6  10  -1     2213.84     2011.35     50.20 o 
  -4  10  -1      554.65      521.35     19.17 o 
  -2  10  -1      840.64      832.50     23.77 o 
   0  10  -1      743.67      699.25     19.28 o 
   2  10  -1        4.85       30.20      6.97 o 
   4  10  -1     2879.00     2623.85     46.79 o 
   6  10  -1     1548.61     1502.61     69.74 o 
   8  10  -1     4686.27     4733.52    219.49 o 
  10  10  -1     1242.76     1312.86     66.83 o 
  12  10  -1     1692.65     1841.05     83.01 o 
  14  10  -1      640.21      685.78     46.69 o 
  16  10  -1     1248.20     1301.92     70.71 o 
  18  10  -1      624.04      609.84     78.26 o 
  20  10  -1      695.18      634.35     53.18 o 
 -17  11  -1       26.67       12.35      8.50 o 
 -15  11  -1     1289.49     1297.60     45.97 o 
 -13  11  -1      523.67      574.67     28.85 o 
 -11  11  -1     3525.91     3593.60     90.23 o 
  -9  11  -1       48.75       68.71     12.90 o 
  -7  11  -1     4029.06     4046.15    103.96 o 
  -5  11  -1     1942.31     1686.45     42.91 o 
  -3  11  -1     5833.70     5571.33    118.90 o 
  -1  11  -1      282.72      230.31     15.27 o 
   1  11  -1     5284.86     5057.98    112.77 o 
   3  11  -1       49.15       35.40      7.84 o 
   5  11  -1     4306.53     4353.86    135.76 o 
   7  11  -1     2105.76     2221.91    136.96 o 
   9  11  -1     8034.91     8461.24    318.48 o 
  11  11  -1       13.13       37.87     31.77 o 
  13  11  -1     1222.04     1282.45     70.42 o 
  15  11  -1       25.28       24.31     18.69 o 
  17  11  -1     1363.85     1349.96     72.94 o 
  19  11  -1       49.05       35.55     23.73 o 
 -16  12  -1      437.78      446.40     26.19 o 
 -14  12  -1     1536.51     1563.38     50.69 o 
 -12  12  -1     1626.31     1666.10     65.45 o 
 -10  12  -1     4943.07     5010.45    125.49 o 
  -8  12  -1     3205.29     3239.67     76.31 o 
  -6  12  -1     4046.67     3887.05     96.69 o 
  -4  12  -1     7705.79     7462.63    179.57 o 
  -2  12  -1     4253.43     4168.89     95.76 o 
   0  12  -1     2976.52     2926.37     64.65 o 
   2  12  -1     5960.07     5643.34    172.85 o 
   4  12  -1     1792.46     1688.54     33.61 o 
   6  12  -1     1847.38     2071.87    100.25 o 
   8  12  -1     7560.79     7724.70    302.69 o 
  10  12  -1     1455.43     1501.55    121.56 o 
  12  12  -1     1069.55     1118.46     67.90 o 
  14  12  -1      328.50      268.79     56.76 o 
  16  12  -1      949.87      981.21     66.93 o 
 -15  13  -1      414.25      437.99     34.64 o 
 -13  13  -1      275.64      314.03     29.18 o 
 -11  13  -1     1349.75     1420.96     53.15 o 
  -9  13  -1       10.95        0.81      6.03 o 
  -7  13  -1      709.43      691.38     33.09 o 
  -5  13  -1      942.87      877.69     34.84 o 
  -3  13  -1     2311.69     2135.65     54.66 o 
  -1  13  -1      727.78      700.05     28.13 o 
   1  13  -1     2529.35     2279.83     78.58 o 
   3  13  -1      822.36      716.99     41.91 o 
   5  13  -1      790.68      823.61     63.35 o 
   7  13  -1      372.33      411.47     74.68 o 
   9  13  -1     2280.11     2346.18    119.43 o 
  11  13  -1      970.55      993.61     71.39 o 
  13  13  -1      271.89      303.76     73.32 o 
  15  13  -1      279.20      338.05     44.56 o 
 -14  14  -1      737.43      657.40     46.20 o 
 -12  14  -1      241.17      229.98     23.99 o 
 -10  14  -1     1937.64     1939.95     77.85 o 
  -8  14  -1     1800.40     1717.37     62.63 o 
  -6  14  -1      647.40      645.41     31.50 o 
  -4  14  -1      478.60      500.81     25.49 o 
  -2  14  -1     5196.50     4843.76    121.30 o 
   0  14  -1     1986.25     1879.95     55.84 o 
   2  14  -1     2917.02     2846.03    133.05 o 
   4  14  -1     1163.46     1063.35     55.85 o 
   6  14  -1      995.75     1056.95     72.36 o 
   8  14  -1     1276.35     1323.32     86.79 o 
  10  14  -1     2859.41     2779.83    136.09 o 
  12  14  -1     1567.66     1583.01     98.31 o 
  14  14  -1      392.07      421.93     48.33 o 
 -11  15  -1      114.17      117.64     18.95 o 
  -9  15  -1      611.21      618.20     33.48 o 
  -7  15  -1      294.41      289.57     32.95 o 
  -5  15  -1      139.93      153.43     22.54 o 
  -3  15  -1      359.61      338.53     30.83 o 
  -1  15  -1     1106.20      927.87     48.17 o 
   1  15  -1       62.73       52.66     16.45 o 
   3  15  -1      752.05      710.93     55.19 o 
   5  15  -1       81.85      112.84     54.15 o 
   7  15  -1      224.78      176.19     65.38 o 
   9  15  -1       67.40       39.52     28.57 o 
  11  15  -1     1281.09     1392.29     95.80 o 
  -8  16  -1      402.11      426.65     30.40 o 
  -6  16  -1      470.55      448.86     31.67 o 
  -4  16  -1       26.40       32.32     14.78 o 
  -2  16  -1      242.99      240.40     21.35 o 
   0  16  -1      742.63      706.85     40.82 o 
   2  16  -1      147.82      149.86     27.16 o 
   4  16  -1      836.00      858.10     77.39 o 
   6  16  -1      340.24      420.09     57.25 o 
   8  16  -1      742.19      778.48     78.17 o 
  10  16  -1      373.66      401.59     60.34 o 
  -5  17  -1      546.28      509.52     38.68 o 
  -3  17  -1       47.84       17.62     18.62 o 
  -1  17  -1      955.94      939.36     44.86 o 
   1  17  -1      143.86      136.85     32.27 o 
   3  17  -1      642.97      643.26     76.91 o 
   5  17  -1       20.86       48.72     32.35 o 
 -22   0   0      578.40      564.57     28.51 o 
 -20   0   0     7471.19     7519.58    223.65 o 
 -18   0   0     2240.90     2191.41     71.61 o 
 -16   0   0     6614.06     6740.09    164.43 o 
 -14   0   0     1424.32     1374.88     53.52 o 
 -12   0   0    47349.03    46372.22   1555.56 o 
 -10   0   0     2885.72     3160.53     74.68 o 
  -8   0   0    67369.23    62461.29   2723.41 o 
  -6   0   0    16832.58    16858.79    381.49 o 
  -4   0   0    19992.32    20415.47    471.91 o 
   4   0   0    20099.06    20491.93    512.54 o 
   6   0   0    16265.10    16515.34    373.98 o 
   8   0   0    66459.46    62382.66   2222.27 o 
  10   0   0     2685.05     3029.05     88.14 o 
  12   0   0    47163.58    42378.16   2106.35 o 
  14   0   0     1622.30     1582.81     61.51 o 
 -23   1   0       48.65       38.78      8.23 o 
 -21   1   0     1095.89     1107.26     28.07 o 
 -19   1   0      264.79      263.73     18.82 o 
 -17   1   0     1866.58     1802.65     37.21 o 
 -15   1   0      370.20      355.28     16.59 o 
 -13   1   0     5332.61     5218.83     88.95 o 
 -11   1   0      469.93      482.79     16.56 o 
  -9   1   0    11153.43    11374.15    207.12 o 
  -7   1   0     3578.49     3560.88     65.11 o 
  -5   1   0     1890.89     2123.50     29.16 o 
  -3   1   0      806.69      770.44     11.05 o 
   3   1   0      817.82      788.94     12.17 o 
   5   1   0     1920.10     2153.02     32.78 o 
   7   1   0     3618.43     3542.81     63.88 o 
   9   1   0    11270.88    11589.59    207.67 o 
  11   1   0      538.63      544.36     15.39 o 
  13   1   0     5368.77     5314.01    100.46 o 
  15   1   0      425.60      413.31     28.28 o 
 -22   2   0      345.89      346.02     16.75 o 
 -20   2   0      784.74      795.81     25.84 o 
 -18   2   0      972.31      966.69     25.33 o 
 -16   2   0     5909.18     5753.56    139.30 o 
 -14   2   0      439.66      445.69     14.45 o 
 -12   2   0     8822.87     8614.74    139.22 o 
 -10   2   0     1801.71     1782.97     27.25 o 
  -8   2   0     9756.03     9505.39    142.49 o 
  -6   2   0    11771.11    12453.38    391.75 o 
  -4   2   0    22315.48    23455.69    408.93 o 
  -2   2   0      650.53      616.94      8.33 o 
   0   2   0    32544.72    30016.64    774.05 o 
   2   2   0      618.83      581.67      8.12 o 
   4   2   0    22601.06    24150.62    656.75 o 
   6   2   0    11387.06    12136.75    335.40 o 
   8   2   0     9354.00     9032.02    174.10 o 
  10   2   0     1673.45     1678.27     31.19 o 
  12   2   0     8543.79     8440.37    154.40 o 
  14   2   0      421.09      412.05     16.73 o 
  16   2   0     6044.82     5907.62    133.61 o 
 -23   3   0      301.70      309.60     31.99 o 
 -21   3   0      778.36      750.90     31.64 o 
 -19   3   0      500.22      511.77     19.69 o 
 -17   3   0      963.25      950.50     22.81 o 
 -15   3   0     3166.02     3197.12     50.85 o 
 -13   3   0      277.26      279.33      9.62 o 
 -11   3   0     6696.11     6797.98     93.81 o 
  -9   3   0    19356.09    19836.34    321.13 o 
  -7   3   0     2473.99     2150.03     37.94 o 
  -5   3   0     2524.21     2452.97     36.37 o 
  -3   3   0      533.35      547.36     10.53 o 
  -1   3   0     9986.60    10804.50    240.52 o 
   1   3   0    10706.25    11581.20    461.59 o 
   3   3   0      502.63      477.87     11.20 o 
   5   3   0     2280.44     2289.80     32.86 o 
   7   3   0     2477.60     2193.76     33.71 o 
   9   3   0    19672.61    19907.71    640.75 o 
  11   3   0     6605.33     6652.68    123.04 o 
  15   3   0     3151.38     3159.70     77.39 o 
  17   3   0      915.91      920.96     57.05 o 
 -22   4   0      593.47      552.18     33.54 o 
 -20   4   0      336.20      363.73     20.42 o 
 -18   4   0       79.70       82.60     12.55 o 
 -16   4   0     2599.02     2639.09     50.18 o 
 -14   4   0     1792.97     1983.10     37.39 o 
 -12   4   0     2789.25     2764.24     45.81 o 
 -10   4   0     1008.02      938.21     20.19 o 
  -8   4   0     1673.84     1596.79     33.49 o 
  -6   4   0      753.95      709.46     14.63 o 
  -4   4   0     7283.03     6797.22    111.11 o 
  -2   4   0    11807.08    11553.13    196.73 o 
   0   4   0     1667.23     1410.52     25.27 o 
   2   4   0    11719.15    11713.08    244.75 o 
   4   4   0     7370.33     7117.62    135.13 o 
   8   4   0     1531.84     1466.08     25.20 o 
  12   4   0     3173.91     3068.15    130.04 o 
  14   4   0     1940.10     2188.83     51.95 o 
  16   4   0     2780.06     2906.72     90.18 o 
  18   4   0      107.66      150.72     16.08 o 
 -23   5   0     1471.66     1489.23     65.19 o 
 -21   5   0       41.78       46.26     11.93 o 
 -19   5   0     4333.91     4258.20     95.23 o 
 -17   5   0      626.24      575.67     21.24 o 
 -15   5   0     8797.46     8686.48    157.16 o 
 -13   5   0       91.29       91.51      9.19 o 
 -11   5   0     9587.24     9425.57    216.28 o 
  -9   5   0     3792.90     3718.64     65.13 o 
  -7   5   0    20030.29    19434.00    415.49 o 
  -5   5   0    10003.92    10242.09    180.68 o 
  -3   5   0    29590.78    29801.48    683.95 o 
  -1   5   0    21755.62    21170.71    430.44 o 
   1   5   0    21929.61    21037.53    894.13 o 
   3   5   0    28863.50    29352.48   1751.26 o 
   5   5   0     9642.08     9899.04    214.09 o 
   7   5   0    20135.16    21340.96   1349.23 o 
   9   5   0     3841.75     3894.77    137.11 o 
  11   5   0     9159.40     9259.63    367.78 o 
  13   5   0       47.68       52.11      9.36 o 
  15   5   0     8691.85     8934.58    336.59 o 
  17   5   0      630.00      588.14     48.33 o 
  19   5   0     4316.68     4063.53    139.48 o 
 -22   6   0      453.37      418.35     26.06 o 
 -20   6   0      588.60      581.18     23.95 o 
 -18   6   0     2837.45     2777.39     63.09 o 
 -16   6   0      455.89      441.63     17.80 o 
 -14   6   0     4715.81     4704.72     84.73 o 
 -12   6   0     1697.41     1770.72     44.72 o 
 -10   6   0    12926.45    12969.12    266.06 o 
  -8   6   0     7018.01     7023.86    141.75 o 
  -6   6   0    38957.09    38390.23    985.74 o 
  -4   6   0     2471.78     2214.45     36.93 o 
  -2   6   0    31819.66    30295.23    721.14 o 
   0   6   0     9094.86     8519.99    142.69 o 
   2   6   0    32361.03    30824.30   2108.58 o 
   4   6   0     2226.78     2011.90     94.83 o 
   6   6   0    39037.41    39099.71   1592.74 o 
   8   6   0     7143.63     7396.40    141.79 o 
  10   6   0    12774.05    13005.31    565.48 o 
  12   6   0     1790.91     1902.18     74.68 o 
  14   6   0     4736.67     4835.51    190.14 o 
  16   6   0      337.16      344.73     42.43 o 
  18   6   0     2820.21     2776.44     97.54 o 
  20   6   0      651.97      592.21     35.55 o 
 -21   7   0      625.08      594.52     46.92 o 
 -19   7   0     1309.80     1259.60     51.35 o 
 -17   7   0     2791.19     2829.76     74.00 o 
 -15   7   0      364.85      366.59     19.24 o 
 -13   7   0     1946.44     2030.75     60.24 o 
 -11   7   0     2549.58     2590.08     58.29 o 
  -9   7   0     9675.15     9137.34    181.62 o 
  -7   7   0     6587.01     6623.80    130.20 o 
  -5   7   0     9141.45     9247.53    177.73 o 
  -3   7   0     7857.24     8505.89    163.24 o 
  -1   7   0    16826.20    16672.10    339.26 o 
   1   7   0    17777.00    17881.24    540.05 o 
   3   7   0     7833.63     8377.12    308.21 o 
   5   7   0     9155.02     9288.07    234.79 o 
   7   7   0     6960.15     7150.63    160.74 o 
   9   7   0     9740.29     9740.91    225.64 o 
  11   7   0     2460.46     2611.99     46.99 o 
  13   7   0     2090.37     2264.87     59.81 o 
  15   7   0      378.69      391.61     26.06 o 
  17   7   0     2837.63     2892.57    132.02 o 
  19   7   0     1421.14     1338.63     58.31 o 
  21   7   0      647.80      505.23     34.19 o 
 -20   8   0     1076.41     1038.92     48.78 o 
 -18   8   0     5076.11     5018.06    148.62 o 
 -16   8   0     1255.30     1217.23     34.03 o 
 -14   8   0      679.11      728.83     27.32 o 
 -12   8   0     3316.38     3361.38     71.11 o 
 -10   8   0    11727.99    11456.20    311.74 o 
  -8   8   0     4876.49     4768.09    104.39 o 
  -6   8   0    12882.03    12929.40    263.86 o 
  -4   8   0      905.84      980.37     29.19 o 
  -2   8   0     7791.73     7397.53    131.71 o 
   0   8   0    17873.46    17702.91    366.52 o 
   2   8   0     7418.17     7143.56    126.55 o 
   4   8   0      992.23     1052.31     36.60 o 
   6   8   0    12523.84    13124.52    341.73 o 
   8   8   0     4803.96     4825.01     81.45 o 
  10   8   0    11867.97    12474.83    530.46 o 
  12   8   0     3067.43     3089.20    105.87 o 
  14   8   0      662.63      685.78     37.29 o 
  16   8   0     1222.53     1142.09     53.08 o 
  18   8   0     4904.21     4744.95    210.09 o 
  20   8   0     1077.08      978.49     51.82 o 
 -19   9   0      173.32      161.05     19.56 o 
 -17   9   0      715.02      673.60     31.53 o 
 -15   9   0      160.62      141.93     17.76 o 
 -13   9   0       56.13       50.50     10.05 o 
 -11   9   0      336.49      421.71     21.96 o 
  -9   9   0       34.85       33.21      9.01 o 
  -7   9   0      330.46      369.18     18.59 o 
  -5   9   0     1246.85     1452.00     32.36 o 
  -3   9   0      496.86      588.17     20.30 o 
  -1   9   0     1411.38     1309.39     28.04 o 
   1   9   0     1484.04     1409.99     31.03 o 
   3   9   0      555.45      656.13     14.70 o 
   5   9   0     1100.38     1323.21     27.14 o 
   7   9   0      335.42      351.12      9.74 o 
   9   9   0       71.79       75.84     13.85 o 
  11   9   0      239.35      279.83     26.83 o 
  13   9   0       25.99       34.48     14.14 o 
  15   9   0      154.64      149.07     20.92 o 
  17   9   0      743.38      676.96     42.33 o 
  19   9   0      183.85      168.73     24.22 o 
 -18  10   0     1897.60     1862.84     61.62 o 
 -16  10   0        0.60        3.20      7.92 o 
 -14  10   0     1244.50     1231.33     47.14 o 
 -12  10   0      353.61      348.25     22.13 o 
 -10  10   0     4211.17     4116.25     98.53 o 
  -8  10   0      549.39      558.56     22.63 o 
  -6  10   0     6722.48     6500.02    139.75 o 
  -4  10   0      217.11      202.84     14.17 o 
  -2  10   0     3455.59     3868.63     82.91 o 
   0  10   0     4680.95     4644.71     85.60 o 
   2  10   0     3091.40     3540.65     64.23 o 
   4  10   0      191.71      204.67     11.71 o 
   6  10   0     6935.43     6741.21    116.11 o 
   8  10   0      478.79      512.98     35.84 o 
  10  10   0     4561.26     4378.82    150.81 o 
  12  10   0      319.40      330.88     29.45 o 
  14  10   0     1362.78     1367.01     88.53 o 
  16  10   0        6.48        4.84     16.66 o 
  18  10   0     2085.76     1927.06     84.46 o 
 -17  11   0     2129.50     1955.27     84.91 o 
 -15  11   0      499.59      459.33     32.09 o 
 -13  11   0      892.78      872.97     41.44 o 
 -11  11   0      805.23      759.34     31.20 o 
  -9  11   0     6869.84     6780.91    169.26 o 
  -7  11   0     4742.54     4602.77     99.69 o 
  -5  11   0     4954.81     4971.02    113.74 o 
  -3  11   0     2136.05     2188.77     52.85 o 
  -1  11   0     4041.29     4287.65     95.10 o 
   1  11   0     3788.89     4007.84    130.25 o 
   3  11   0     2182.97     2216.69     54.80 o 
   5  11   0     5378.26     5506.48    106.42 o 
   7  11   0     4318.40     4390.00    122.13 o 
   9  11   0     6630.50     6617.29    243.70 o 
  11  11   0      815.70      763.46     70.32 o 
  13  11   0      987.46      924.74     52.11 o 
  15  11   0      425.75      397.81     37.49 o 
  17  11   0     1975.92     1841.72     85.82 o 
 -16  12   0       87.18       72.39     13.85 o 
 -14  12   0     1389.69     1286.97     46.48 o 
 -12  12   0      431.39      434.04     36.19 o 
 -10  12   0     2154.22     2032.52     59.55 o 
  -8  12   0      532.78      475.12     30.07 o 
  -6  12   0     9438.13     9198.37    206.06 o 
  -4  12   0     1275.16     1309.50     47.83 o 
  -2  12   0     5633.69     5877.94    137.75 o 
   0  12   0        8.09        6.79      5.83 o 
   2  12   0     5492.18     5620.36    117.57 o 
   4  12   0     1223.91     1261.63     33.27 o 
   6  12   0     9337.63     9055.57    276.02 o 
   8  12   0      599.08      524.99     43.30 o 
  10  12   0     2280.89     2135.89     94.63 o 
  12  12   0      403.74      425.22     39.42 o 
  14  12   0     1348.80     1239.63     68.48 o 
  16  12   0       72.07       58.50     36.52 o 
 -15  13   0     1482.30     1481.16     55.27 o 
 -13  13   0     1665.99     1617.61     61.44 o 
 -11  13   0     2105.03     2077.38     72.27 o 
  -9  13   0     2992.76     2910.27     92.24 o 
  -7  13   0     3257.90     3128.68     89.17 o 
  -5  13   0     4233.83     4030.91    133.53 o 
  -3  13   0     3643.93     3374.48     84.26 o 
  -1  13   0     6313.86     6085.30    130.08 o 
   1  13   0     6239.49     6008.25    125.98 o 
   3  13   0     3651.33     3343.86     92.96 o 
   5  13   0     4220.39     3955.83    190.88 o 
   7  13   0     3576.13     3513.46    145.00 o 
   9  13   0     3044.82     3012.39    176.97 o 
  11  13   0     2114.08     2072.16    100.15 o 
  13  13   0     1606.53     1571.29    120.50 o 
  15  13   0     1581.18     1527.51     83.69 o 
 -14  14   0      531.21      510.71     35.58 o 
 -12  14   0      101.81       91.07     19.18 o 
 -10  14   0      392.10      393.82     28.90 o 
  -8  14   0      895.21      892.60     38.75 o 
  -6  14   0       32.63       49.32     14.83 o 
  -4  14   0       98.42       96.41     20.77 o 
  -2  14   0       91.62       92.41     17.59 o 
   0  14   0      291.03      326.58     23.74 o 
   2  14   0      114.55      124.23     14.86 o 
   4  14   0      127.71      131.04     13.44 o 
   6  14   0       16.77       38.03     17.03 o 
   8  14   0      762.14      821.68     63.64 o 
  10  14   0      342.19      313.15     42.43 o 
  12  14   0       83.62       73.61     43.49 o 
  14  14   0      471.62      462.71     48.43 o 
 -11  15   0      319.63      337.25     29.02 o 
  -9  15   0     1112.05     1132.59     58.48 o 
  -7  15   0      861.01      803.72     43.98 o 
  -5  15   0     1244.15     1234.98     46.40 o 
  -3  15   0      309.55      304.63     25.66 o 
  -1  15   0     1567.72     1452.71     43.33 o 
   1  15   0     1438.09     1302.25     63.57 o 
   3  15   0      464.67      447.44     23.00 o 
   5  15   0      921.31      945.29     57.66 o 
   7  15   0     1061.19     1055.69     71.39 o 
   9  15   0     1002.19     1013.95    115.85 o 
  11  15   0      354.90      361.10     45.33 o 
 -10  16   0       75.60       55.89     20.51 o 
  -8  16   0      914.61      890.67     44.14 o 
  -6  16   0      393.13      387.38     33.97 o 
  -4  16   0      409.66      407.33     38.37 o 
  -2  16   0      132.31      120.16     18.60 o 
   0  16   0      913.39      925.40     42.31 o 
   2  16   0      104.66       73.75     16.09 o 
   4  16   0      426.14      438.56     50.91 o 
   6  16   0      371.40      355.87     51.53 o 
   8  16   0     1030.71     1035.74     77.68 o 
  10  16   0       56.68       79.91     28.48 o 
  -5  17   0      690.15      643.56     53.10 o 
  -3  17   0     1505.06     1445.25     52.91 o 
  -1  17   0     1647.59     1518.74     73.89 o 
   1  17   0     1697.71     1663.56     97.38 o 
   3  17   0     1488.88     1494.63     80.36 o 
   5  17   0      724.50      674.93     71.58 o 
 -23   1   1      518.64      495.22     38.28 o 
 -21   1   1      402.09      418.93     20.47 o 
 -19   1   1     3842.86     3878.41     79.84 o 
 -17   1   1     2175.65     2266.76     44.90 o 
 -15   1   1     6995.39     6931.76    125.41 o 
 -13   1   1     2790.80     2760.28     51.06 o 
 -11   1   1    28041.62    26453.88    535.48 o 
  -9   1   1     4996.77     4805.36     71.10 o 
  -7   1   1    46532.44    43861.64   1044.80 o 
  -5   1   1     1280.30     1328.73     29.72 o 
  -3   1   1    73058.87    52982.50   1708.27 o 
   1   1   1    80428.63    59785.97   1972.86 o 
   3   1   1      466.18      457.27      4.69 o 
   5   1   1    10701.51    11032.25    386.34 o 
   7   1   1      812.13      949.20     14.34 o 
   9   1   1    55343.12    54871.32   1948.17 o 
  11   1   1     5010.79     5505.33    140.11 o 
  13   1   1    15418.28    15391.39    424.53 o 
  15   1   1     2073.57     2046.81     66.47 o 
  17   1   1     7331.52     7320.13    193.05 o 
  19   1   1      184.16      227.31     23.34 o 
 -24   2   1      660.77      608.94     31.08 o 
 -22   2   1      347.35      326.15     18.83 o 
 -20   2   1      717.82      723.43     26.47 o 
 -18   2   1      554.79      565.03     28.22 o 
 -16   2   1     6030.10     6167.77    107.44 o 
 -14   2   1      246.43      251.86     12.52 o 
 -12   2   1     3980.73     3909.09     58.90 o 
 -10   2   1     1058.98     1079.28     21.45 o 
  -8   2   1     5872.08     5690.22    110.78 o 
  -6   2   1     7583.54     7373.27     99.10 o 
  -4   2   1    33464.12    32124.36    892.38 o 
  -2   2   1     7269.25     7864.57    218.13 o 
   0   2   1     1104.01     1182.46     13.36 o 
   2   2   1     1167.80     1075.53     20.31 o 
   4   2   1    27795.66    30379.97    579.64 o 
   6   2   1     1390.88     1283.39     23.15 o 
   8   2   1     3816.75     4458.69     66.82 o 
  10   2   1     1269.74     1291.47     26.72 o 
  12   2   1     1188.67     1125.81     21.80 o 
  14   2   1     1127.98     1123.06     36.23 o 
  16   2   1     1057.59     1088.18     40.35 o 
  18   2   1     2748.86     2847.14     97.94 o 
  20   2   1      285.60      318.38     32.55 o 
 -23   3   1     1494.49     1444.36     37.62 o 
 -21   3   1      428.08      407.32     19.52 o 
 -19   3   1     2244.14     2169.41     41.96 o 
 -17   3   1     2329.07     2376.86     52.25 o 
 -15   3   1     7035.93     7240.86    131.84 o 
 -13   3   1     2373.19     2293.98     41.99 o 
 -11   3   1     3588.35     3415.85     57.30 o 
  -9   3   1       79.48       94.83      5.69 o 
  -7   3   1     4191.96     4241.94     57.23 o 
  -5   3   1    21925.34    23778.17   2010.94 o 
  -3   3   1     3694.16     3981.27     73.66 o 
  -1   3   1    30330.29    29143.26    633.79 o 
   3   3   1      596.19      612.48     12.93 o 
   5   3   1     1184.49     1094.71     13.12 o 
   7   3   1      742.08      743.20     22.90 o 
   9   3   1      751.59      738.41     14.28 o 
  11   3   1      226.79      250.57     12.12 o 
  15   3   1      364.28      341.59     20.95 o 
  17   3   1      263.44      266.25     22.43 o 
  19   3   1      523.46      563.73     43.49 o 
 -22   4   1      537.91      512.03     26.53 o 
 -20   4   1      764.47      766.29     24.34 o 
 -18   4   1     5044.61     4948.67     88.78 o 
 -16   4   1      527.20      515.74     15.35 o 
 -14   4   1     6157.58     5917.12     87.26 o 
 -12   4   1     2206.09     2225.41     37.24 o 
 -10   4   1    21038.22    20696.14    411.83 o 
  -8   4   1     9114.15     9424.79    128.63 o 
  -6   4   1     1082.90      959.13     19.64 o 
  -4   4   1    15553.89    16301.18    383.06 o 
  -2   4   1    24909.99    26418.43    635.02 o 
   0   4   1     9416.34     9337.92    147.85 o 
   2   4   1    26279.43    28271.73    643.52 o 
   4   4   1     2685.77     2796.09     55.13 o 
   6   4   1     2500.06     2893.66     36.91 o 
   8   4   1     6986.39     6902.31    143.43 o 
  10   4   1     2840.27     2835.98     48.06 o 
  12   4   1     3555.64     3544.44     60.18 o 
  14   4   1      103.13       98.28     20.03 o 
  16   4   1     1262.08     1165.82     30.31 o 
  18   4   1      232.99      233.82     38.36 o 
  20   4   1     2147.16     2197.50     94.05 o 
 -23   5   1       19.57       18.24     10.19 o 
 -21   5   1      277.17      244.62     35.18 o 
 -19   5   1      198.32      173.01     19.43 o 
 -17   5   1      744.25      736.06     30.76 o 
 -15   5   1     1997.95     1969.62     49.12 o 
 -13   5   1     3671.43     3494.45     80.38 o 
 -11   5   1      961.53      935.94     25.69 o 
  -9   5   1     5502.12     5011.86     89.77 o 
  -7   5   1     3857.05     3684.91     62.98 o 
  -5   5   1    14740.54    14419.45    342.70 o 
  -3   5   1     6743.94     7212.29    148.45 o 
  -1   5   1    13476.80    14066.81    322.66 o 
   1   5   1    22342.73    23127.31    487.90 o 
   3   5   1     6244.11     6579.06    109.70 o 
   5   5   1     5991.69     6243.51    113.51 o 
   7   5   1    13257.67    13411.95    216.96 o 
   9   5   1     4817.94     5002.32     83.63 o 
  11   5   1     7823.61     7669.76    135.75 o 
  13   5   1     3435.30     3426.35     70.15 o 
  15   5   1     2360.80     2240.69     48.76 o 
  17   5   1     1143.56     1100.10     49.01 o 
  19   5   1     1548.15     1652.36     68.77 o 
 -22   6   1      902.38      878.71     51.58 o 
 -20   6   1      659.40      595.65     25.93 o 
 -18   6   1     1532.59     1476.86     46.50 o 
 -16   6   1     1119.01     1090.45     38.49 o 
 -14   6   1     2762.53     2770.92     60.37 o 
 -12   6   1     2746.50     2632.17     55.58 o 
 -10   6   1    10555.80    10670.58    223.29 o 
  -8   6   1    10075.64     9942.50    192.38 o 
  -6   6   1    11448.42    10995.30    215.93 o 
  -4   6   1     6853.62     7301.59    166.60 o 
  -2   6   1    15629.58    15254.77    491.38 o 
   0   6   1    12099.73    12196.77    275.60 o 
   2   6   1    11515.05    11865.73    222.46 o 
   4   6   1     4035.33     4045.38     90.28 o 
   6   6   1     3377.95     3429.21     66.62 o 
   8   6   1    25331.24    24813.93    555.22 o 
  10   6   1     2612.07     2520.71     46.09 o 
  12   6   1     3327.24     3415.52     62.17 o 
  14   6   1     3926.83     3976.61    117.78 o 
  16   6   1     2090.65     2112.30     83.54 o 
  18   6   1       88.14       86.32     10.56 o 
 -21   7   1     1032.19      957.31     46.92 o 
 -19   7   1     1669.49     1558.64     64.30 o 
 -17   7   1     2726.88     2636.72     59.90 o 
 -15   7   1     1169.63     1197.35     32.28 o 
 -13   7   1     2046.87     2007.55     45.32 o 
 -11   7   1     2229.56     2263.22     50.65 o 
  -9   7   1    25127.17    24332.70    590.44 o 
  -7   7   1     1960.16     2080.58     46.53 o 
  -5   7   1    12241.37    12312.76    247.27 o 
  -3   7   1      396.46      409.14     17.35 o 
  -1   7   1    26785.37    25104.68    707.86 o 
   1   7   1     6504.69     6928.78    148.33 o 
   3   7   1    19737.99    19109.42    516.28 o 
   5   7   1     5127.86     5500.54    115.00 o 
   7   7   1    26312.30    25386.88    646.22 o 
   9   7   1      131.86      142.48     20.02 o 
  11   7   1     9541.32     9643.25    363.76 o 
  13   7   1      577.47      570.77     25.94 o 
  15   7   1     2058.03     2116.62     69.06 o 
  17   7   1      952.80      894.19     30.99 o 
 -20   8   1      322.04      303.31     25.96 o 
 -18   8   1      303.80      332.80     21.24 o 
 -16   8   1     1467.40     1438.63     42.96 o 
 -14   8   1      347.31      366.12     20.37 o 
 -12   8   1      192.51      213.59     16.08 o 
 -10   8   1     1520.02     1698.14     46.46 o 
  -8   8   1     3638.61     3933.28     79.12 o 
  -6   8   1      122.58      166.92     12.04 o 
  -4   8   1     8228.71     8811.83    169.83 o 
  -2   8   1      383.30      361.18     18.90 o 
   0   8   1      284.30      246.37     15.62 o 
   2   8   1       62.39       64.62     11.01 o 
   4   8   1     2173.15     2005.65     64.66 o 
   6   8   1     1692.60     1862.71     45.30 o 
   8   8   1     1649.44     1543.30     33.16 o 
  10   8   1      203.38      246.66      9.21 o 
  12   8   1       76.75      111.53     11.84 o 
  14   8   1      105.54       78.70     51.53 o 
  16   8   1      191.79      217.48     12.31 o 
  18   8   1      508.12      423.87     26.73 o 
 -19   9   1      237.18      222.80     22.16 o 
 -17   9   1     3495.61     3489.80     87.12 o 
 -15   9   1      397.14      400.96     31.58 o 
 -13   9   1     3319.85     3507.10     89.60 o 
 -11   9   1       59.77       50.14     10.52 o 
  -9   9   1     3721.61     3935.83     83.08 o 
  -7   9   1      855.12      812.51     50.47 o 
  -5   9   1     3770.62     3929.36     81.58 o 
  -3   9   1      918.79      942.91     24.36 o 
  -1   9   1     3222.39     3136.83     96.56 o 
   1   9   1     2464.25     2711.20     64.86 o 
   3   9   1     2369.30     2464.43     60.10 o 
   5   9   1      605.34      569.53     23.53 o 
   7   9   1     4053.82     4303.74    110.49 o 
   9   9   1     2142.48     2002.38     42.05 o 
  11   9   1       30.58       48.67     26.78 o 
  13   9   1      659.49      632.89     52.69 o 
  15   9   1     1453.69     1495.39     34.02 o 
  17   9   1      769.33      723.94     38.16 o 
 -20  10   1      759.98      711.56     58.87 o 
 -18  10   1      699.91      687.17     32.63 o 
 -16  10   1     1304.43     1319.86     41.78 o 
 -14  10   1      610.05      669.80     31.84 o 
 -12  10   1     1696.20     1859.66     63.57 o 
 -10  10   1     1458.02     1466.56     42.34 o 
  -8  10   1     5055.22     4939.07    104.99 o 
  -6  10   1     1731.88     1583.19     47.01 o 
  -4  10   1     3024.46     2735.85     67.00 o 
  -2  10   1        2.86       32.78     20.69 o 
   0  10   1      723.21      700.49     33.78 o 
   2  10   1     1084.39     1118.11     35.30 o 
   4  10   1      561.52      565.15     25.48 o 
   6  10   1     2195.72     2046.65     67.30 o 
   8  10   1      356.40      372.62     10.93 o 
  10  10   1       87.39       92.79     18.02 o 
  12  10   1       16.14       13.08     16.56 o 
  14  10   1      812.44      825.67     19.34 o 
  16  10   1       84.91       79.52     16.27 o 
 -19  11   1       72.21       79.74     14.50 o 
 -17  11   1     1200.22     1135.70     41.40 o 
 -15  11   1       35.23       39.82     11.91 o 
 -13  11   1     1268.05     1365.18     53.27 o 
 -11  11   1        9.12       52.30     14.91 o 
  -9  11   1     7597.41     7701.14    184.42 o 
  -7  11   1     2094.57     2145.62     55.16 o 
  -5  11   1     3840.05     3996.07     95.19 o 
  -3  11   1       48.26       42.95     10.91 o 
  -1  11   1     5087.86     4926.54    112.55 o 
   1  11   1      295.07      259.26     14.45 o 
   3  11   1     5681.45     5616.04    159.27 o 
   5  11   1     1992.50     1785.03     63.70 o 
   7  11   1     4168.65     4290.20    144.81 o 
   9  11   1       63.74       90.24      7.92 o 
  11  11   1     3610.75     3272.51    191.06 o 
  13  11   1      574.80      615.55     56.66 o 
  15  11   1     1292.01     1291.74     87.27 o 
 -16  12   1      976.93      971.95     52.33 o 
 -14  12   1      282.56      233.67     27.57 o 
 -12  12   1      980.45     1032.34     49.19 o 
 -10  12   1     1481.77     1512.28     50.47 o 
  -8  12   1     7587.27     7385.80    171.01 o 
  -6  12   1     2002.33     2144.58     56.83 o 
  -4  12   1     1757.50     1660.95     45.34 o 
  -2  12   1     5871.05     5631.40    135.64 o 
   0  12   1     2849.20     2747.43     65.59 o 
   2  12   1     4489.35     4395.91     88.93 o 
   4  12   1     7465.27     7360.15    148.41 o 
   6  12   1     4308.54     4248.00    118.06 o 
   8  12   1     3125.82     2977.57    157.45 o 
  10  12   1     4967.42     4903.61    182.49 o 
  12  12   1     1496.84     1556.27     71.77 o 
  14  12   1     1713.20     1681.52     74.49 o 
  16  12   1      410.44      443.04     35.55 o 
 -15  13   1      325.32      359.31     26.23 o 
 -13  13   1      365.78      439.51     33.88 o 
 -11  13   1     1087.92     1094.76     48.86 o 
  -9  13   1     2369.08     2473.14     79.31 o 
  -7  13   1      405.45      420.91     33.05 o 
  -5  13   1      912.90      876.07     39.15 o 
  -3  13   1      917.85      861.03     36.80 o 
  -1  13   1     2759.76     2488.30     72.85 o 
   1  13   1      819.20      816.00     29.08 o 
   3  13   1     2361.29     2226.51     50.25 o 
   5  13   1      906.24      849.41     23.90 o 
   7  13   1      595.50      574.06     32.59 o 
   9  13   1        1.63        1.74      8.43 o 
  11  13   1     1428.64     1464.84     73.03 o 
  13  13   1      272.72      279.25     32.55 o 
  15  13   1      385.91      391.90     61.22 o 
 -14  14   1      384.46      353.54     31.63 o 
 -12  14   1     1537.27     1677.67     69.95 o 
 -10  14   1     2677.26     2660.89     82.06 o 
  -8  14   1     1340.64     1347.75     77.25 o 
  -6  14   1      813.67      859.71     37.42 o 
  -4  14   1     1373.18     1226.47     41.19 o 
  -2  14   1     2838.10     2850.06     96.95 o 
   0  14   1     2023.35     1904.14     50.74 o 
   2  14   1     4908.98     4547.91    119.34 o 
   4  14   1      510.05      503.05     20.36 o 
   6  14   1      448.94      494.73     43.41 o 
   8  14   1     2077.16     2075.06     90.05 o 
  10  14   1     1732.96     1724.33     88.82 o 
  12  14   1      276.69      236.05     52.69 o 
 -11  15   1     1280.50     1419.52     73.45 o 
  -9  15   1       72.25       71.93     16.95 o 
  -7  15   1      173.32      186.11     24.11 o 
  -5  15   1       85.48       98.89     20.11 o 
  -3  15   1      594.04      580.96     36.59 o 
  -1  15   1       60.74       70.72     12.47 o 
   1  15   1     1166.74     1022.32     34.05 o 
   3  15   1      349.33      298.31     17.93 o 
   5  15   1      231.33      255.81     34.70 o 
   7  15   1      300.24      272.29     33.32 o 
   9  15   1      538.98      530.90     51.92 o 
  11  15   1      109.14      100.35     27.80 o 
 -10  16   1      455.68      518.26     41.39 o 
  -8  16   1      824.64      856.00     56.97 o 
  -6  16   1      408.98      407.06     30.01 o 
  -4  16   1      790.38      759.52     38.21 o 
  -2  16   1      135.94      110.58     16.89 o 
   0  16   1      764.78      724.34     40.23 o 
   2  16   1      274.98      246.75     18.39 o 
   4  16   1       72.80       79.00     20.18 o 
   6  16   1      502.12      483.56     55.79 o 
   8  16   1      392.54      440.62     79.43 o 
  -5  17   1       45.29       45.94     19.42 o 
  -3  17   1      640.40      610.77     55.07 o 
  -1  17   1      191.54      177.37     24.67 o 
   1  17   1      832.45      795.34     60.07 o 
   3  17   1       82.70       69.19     21.56 o 
   5  17   1      492.09      453.84     47.01 o 
 -24   0   2      337.73      337.17     31.34 o 
 -22   0   2      781.39      758.12     41.18 o 
 -20   0   2     1473.90     1380.61     76.98 o 
 -18   0   2     4219.51     4340.93    255.71 o 
 -16   0   2     5281.54     5397.70    234.40 o 
 -14   0   2      328.25      364.05     23.71 o 
 -12   0   2       48.10       43.75      7.75 o 
 -10   0   2    23437.16    21693.80    592.76 o 
  -8   0   2    12956.72    13390.62    441.11 o 
  -6   0   2     5397.69     4843.66    121.37 o 
  -4   0   2    19976.47    19069.12    647.23 o 
  -2   0   2    51794.71    42577.89   1818.87 o 
   0   0   2      916.15      913.79     19.37 o 
   2   0   2   176111.81   114401.95   6625.13 o 
   4   0   2     3470.11     3474.93     54.46 o 
   6   0   2    12587.65    11780.88    389.96 o 
   8   0   2     2565.03     2789.42    106.26 o 
  10   0   2    39056.23    37777.14   1759.78 o 
  12   0   2     4237.86     4112.45    136.28 o 
  14   0   2    12159.14    12241.55    462.51 o 
  16   0   2     1419.89     1384.25     69.16 o 
  18   0   2     5684.81     5805.39    227.82 o 
  20   0   2      711.13      711.35     87.95 o 
  22   0   2     3978.04     4123.39    201.57 o 
 -23   1   2       24.75       25.73     11.82 o 
 -21   1   2      889.43      925.34     37.28 o 
 -19   1   2      281.37      282.46     22.60 o 
 -17   1   2      740.60      744.45     28.02 o 
 -15   1   2     1591.48     1550.23     40.44 o 
 -13   1   2      632.81      575.76     21.21 o 
 -11   1   2     4772.97     4896.14     73.76 o 
  -9   1   2      921.44      912.96     22.15 o 
  -7   1   2    12380.24    11796.88    274.65 o 
  -5   1   2    13221.16    12674.78    279.45 o 
  -3   1   2     9945.66     9716.57    199.80 o 
  -1   1   2     9518.36     9074.52    170.87 o 
   1   1   2     3849.63     4042.62     99.33 o 
   3   1   2    34022.48    36563.48   1047.46 o 
   5   1   2    12792.83    13578.59    477.20 o 
   7   1   2     2098.46     2434.68     50.67 o 
   9   1   2     2426.90     2410.76     60.83 o 
  11   1   2     1673.56     1885.77     48.48 o 
  13   1   2      299.96      326.55     19.74 o 
  15   1   2       26.73       28.26     10.60 o 
  17   1   2      283.93      301.62     29.32 o 
  19   1   2      167.32      168.17     22.09 o 
  21   1   2       81.56       76.85     19.22 o 
 -24   2   2      583.51      611.52     28.38 o 
 -22   2   2     2397.62     2422.79     73.55 o 
 -20   2   2     1414.60     1450.17     45.66 o 
 -18   2   2     4080.15     4063.20     76.73 o 
 -16   2   2     1085.32     1106.91     26.71 o 
 -14   2   2     3628.03     3609.46     60.22 o 
 -12   2   2      475.88      452.12     16.06 o 
 -10   2   2    16828.77    16234.03    284.64 o 
  -8   2   2    16028.07    16270.23    465.29 o 
  -6   2   2    13359.86    12783.54    280.95 o 
  -4   2   2     4702.39     4618.44     85.34 o 
  -2   2   2     8679.28     8718.64    176.56 o 
   0   2   2      103.27      115.78      5.61 o 
   2   2   2     1797.81     1726.43     17.00 o 
   4   2   2    18021.44    18700.01    856.45 o 
   6   2   2    12149.24    13388.84    264.73 o 
   8   2   2     1647.88     1649.29     38.87 o 
  10   2   2     1949.85     2062.02     51.80 o 
  12   2   2     1554.77     1527.24     42.08 o 
  14   2   2      813.20      826.60     33.07 o 
  16   2   2      448.02      489.92     35.26 o 
  18   2   2      801.71      798.35     38.43 o 
  20   2   2      230.32      217.53     26.29 o 
  22   2   2      144.31       74.43     65.43 o 
 -23   3   2       28.13       26.86     10.21 o 
 -21   3   2      265.06      240.80     16.82 o 
 -19   3   2      691.79      694.94     25.14 o 
 -17   3   2     1270.00     1290.20     32.75 o 
 -15   3   2     1050.04     1021.56     23.57 o 
 -13   3   2     1617.16     1720.31     30.27 o 
 -11   3   2      166.24      199.31      8.70 o 
  -9   3   2     2478.83     2408.57     41.67 o 
  -7   3   2    20066.74    19839.79    525.99 o 
  -5   3   2     5651.51     6290.22    127.14 o 
  -3   3   2     9324.81     9638.33    205.02 o 
  -1   3   2    17448.99    17850.55   1020.34 o 
   1   3   2     2477.68     2904.10     38.97 o 
   3   3   2    11479.17    12488.53    664.34 o 
   5   3   2      472.66      459.17      8.06 o 
   9   3   2      115.12      116.65      5.12 o 
  11   3   2     2120.22     2210.51     54.51 o 
  13   3   2      915.92      937.79     31.51 o 
  15   3   2      238.77      241.30     27.01 o 
  17   3   2      612.72      631.39     42.63 o 
  19   3   2      331.23      288.19     33.05 o 
  21   3   2       57.27       52.09     26.31 o 
 -22   4   2      900.32      908.04     31.40 o 
 -20   4   2     1797.68     1808.90     42.71 o 
 -18   4   2     2722.72     2844.24     56.19 o 
 -16   4   2     3271.39     3461.77     73.00 o 
 -14   4   2     3687.81     3825.43     69.36 o 
 -12   4   2     3693.47     3668.23     56.41 o 
 -10   4   2     2177.51     2181.34     37.20 o 
  -8   4   2     2681.36     2692.34     49.97 o 
  -6   4   2     9594.89     9466.83    208.45 o 
  -4   4   2     2511.82     2431.14    110.62 o 
  -2   4   2    15199.99    15653.48    665.05 o 
   0   4   2    23387.20    23543.54    859.55 o 
   2   4   2     2577.79     2266.84     34.34 o 
   4   4   2     6352.62     6181.50    142.58 o 
   6   4   2     1007.96      955.34     19.61 o 
   8   4   2     1201.88     1178.08     19.51 o 
  10   4   2     1659.00     1643.71     28.07 o 
  12   4   2     1324.90     1350.05     26.96 o 
  14   4   2      170.95      164.03     16.56 o 
  16   4   2       62.48       44.65     14.96 o 
  18   4   2      587.05      622.00     33.54 o 
  20   4   2      353.89      393.36     45.43 o 
  22   4   2      128.68       -1.55     27.70 o 
 -23   5   2       73.86       62.29     17.20 o 
 -21   5   2       88.35       75.14     14.88 o 
 -19   5   2      794.29      771.69     26.37 o 
 -17   5   2     4436.57     4272.15     70.39 o 
 -15   5   2      703.20      737.72     25.72 o 
 -13   5   2     6297.15     6041.16     99.22 o 
 -11   5   2      108.49      134.12      7.11 o 
  -9   5   2     1231.81     1107.77     19.01 o 
  -7   5   2      183.13      199.58     17.07 o 
  -5   5   2    12167.58    12710.10    789.44 o 
  -3   5   2     7404.81     7930.25    174.29 o 
  -1   5   2    28034.85    29402.31    894.22 o 
   1   5   2     3214.10     3359.11     50.84 o 
   3   5   2     2734.52     2439.84     63.33 o 
   5   5   2     4966.71     5034.48    107.17 o 
   7   5   2     4623.72     4593.00     73.10 o 
   9   5   2     3215.68     3057.52     50.14 o 
  11   5   2     3279.52     3333.09     59.05 o 
  13   5   2     1487.10     1526.44     71.48 o 
  15   5   2     1084.01     1129.54     41.37 o 
  17   5   2     4438.22     4555.36    144.90 o 
  19   5   2       92.26      120.65     27.26 o 
  21   5   2      624.57      639.19     48.43 o 
 -22   6   2      248.41      238.28     28.44 o 
 -20   6   2       20.82       25.66      9.80 o 
 -18   6   2      442.40      457.62     23.08 o 
 -16   6   2      769.10      785.95     29.58 o 
 -14   6   2      307.41      271.46     16.51 o 
 -12   6   2     2999.79     3157.93     66.81 o 
 -10   6   2      578.13      544.37     23.18 o 
  -8   6   2     1749.10     1593.12     41.16 o 
  -6   6   2      461.29      402.37     18.05 o 
  -4   6   2    13236.95    14125.47    864.03 o 
  -2   6   2      352.45      343.96     20.16 o 
   0   6   2    16191.37    15538.91    302.86 o 
   2   6   2     8666.57     8537.77    150.50 o 
   4   6   2    14677.97    14262.26    457.77 o 
   6   6   2     1735.06     1624.59     33.68 o 
   8   6   2    18510.11    18065.85    335.42 o 
  10   6   2     6352.72     6336.11    124.30 o 
  12   6   2     4615.62     4636.85     86.34 o 
  14   6   2     2265.98     2256.86     79.63 o 
  16   6   2     5808.87     5636.86    215.86 o 
  18   6   2      712.03      762.06    110.71 o 
  20   6   2     2076.05     2205.05     94.54 o 
 -21   7   2      265.75      244.43     21.94 o 
 -19   7   2     1035.46      972.11     41.19 o 
 -17   7   2      737.99      699.54     28.64 o 
 -15   7   2      312.32      317.05     18.64 o 
 -13   7   2      742.52      716.52     26.84 o 
 -11   7   2     4600.24     4465.04     81.67 o 
  -9   7   2     1132.54     1017.47     38.70 o 
  -7   7   2     8065.39     7875.28    199.36 o 
  -5   7   2     5871.92     5730.20    142.63 o 
  -3   7   2     5820.53     5531.90    130.85 o 
  -1   7   2     6200.53     6810.27    113.96 o 
   1   7   2     9238.55     9369.77    170.27 o 
   3   7   2      811.20      943.59     23.07 o 
   5   7   2    10577.40    10951.04    213.92 o 
   7   7   2     1606.46     1626.81     40.65 o 
   9   7   2     5307.28     5416.63     82.96 o 
  11   7   2     1483.33     1493.99     31.67 o 
  13   7   2      561.19      562.94     21.49 o 
  15   7   2      351.01      328.01     12.91 o 
  17   7   2     1822.40     1881.05     99.48 o 
  19   7   2      114.66       99.96     20.92 o 
 -20   8   2     1641.01     1676.26     67.42 o 
 -18   8   2      644.73      624.43     29.02 o 
 -16   8   2     4959.39     5056.40    107.12 o 
 -14   8   2     2302.74     2180.02     61.56 o 
 -12   8   2     3984.51     4002.99     78.17 o 
 -10   8   2     1985.13     1913.05     52.01 o 
  -8   8   2     9447.04     9465.85    195.01 o 
  -6   8   2     3161.66     3170.35     79.13 o 
  -4   8   2     8968.23     8940.76    213.14 o 
  -2   8   2     1053.98     1023.20     31.77 o 
   0   8   2     7677.01     7687.25    147.54 o 
   2   8   2      869.12      859.93     22.87 o 
   4   8   2     4229.37     4155.02     77.50 o 
   6   8   2     1448.03     1491.05     38.61 o 
   8   8   2     3557.14     3688.14     72.58 o 
  10   8   2     2526.25     2572.48     50.02 o 
  12   8   2     1084.33     1116.95     30.61 o 
  14   8   2       30.19       30.63      6.71 o 
  16   8   2     1954.79     1842.03    143.26 o 
  18   8   2      534.50      534.29     51.82 o 
 -21   9   2      357.49      354.13     32.73 o 
 -19   9   2      493.93      503.23     30.33 o 
 -17   9   2      909.00      868.97     35.07 o 
 -15   9   2     3179.47     3055.89     78.11 o 
 -13   9   2     2048.02     1848.54     47.97 o 
 -11   9   2     1458.12     1338.01     62.68 o 
  -9   9   2      197.46      208.40     15.92 o 
  -7   9   2     1454.03     1212.21     53.40 o 
  -5   9   2     1976.46     1907.72     63.09 o 
  -3   9   2     3056.84     3256.31     79.49 o 
  -1   9   2     3275.99     3593.30    107.54 o 
   1   9   2      255.44      261.89     21.31 o 
   3   9   2      543.71      620.47     24.56 o 
   5   9   2      301.76      326.91     14.52 o 
   7   9   2      200.18      241.59     16.55 o 
   9   9   2      631.82      612.12     16.94 o 
  11   9   2      197.37      225.57     11.38 o 
  13   9   2      470.55      490.24     25.69 o 
  15   9   2      245.96      217.61     19.45 o 
  17   9   2       63.48       46.98     12.69 o 
 -20  10   2     1199.48     1162.18     80.66 o 
 -18  10   2       32.55       41.80     13.79 o 
 -16  10   2     1253.92     1234.53     48.69 o 
 -14  10   2     2049.46     1982.95     71.01 o 
 -12  10   2     3319.82     3268.97     77.64 o 
 -10  10   2       75.19       75.51     15.10 o 
  -8  10   2     3948.13     3771.73     93.73 o 
  -6  10   2     2597.52     2245.07     60.20 o 
  -4  10   2     2116.32     2080.75     89.71 o 
  -2  10   2     1302.47     1280.67     61.36 o 
   0  10   2     5847.83     6294.71    167.15 o 
   2  10   2     1297.58     1413.53     42.31 o 
   6  10   2      660.06      713.55     27.31 o 
   8  10   2     2872.82     2858.53     85.36 o 
  10  10   2      276.03      290.32     15.52 o 
  12  10   2      597.43      534.46     25.97 o 
  14  10   2      240.62      232.44     15.40 o 
 -19  11   2      911.21      840.36     48.03 o 
 -17  11   2        4.76        8.19      9.03 o 
 -15  11   2      271.48      280.61     23.83 o 
 -13  11   2      516.90      476.01     29.33 o 
 -11  11   2     2265.05     2231.17     64.01 o 
  -9  11   2      362.94      329.14     24.65 o 
  -7  11   2     3752.45     3700.80     95.86 o 
  -5  11   2     2596.03     2511.47     77.98 o 
  -3  11   2      623.34      732.47     35.40 o 
  -1  11   2      845.64      922.67     44.69 o 
   1  11   2     6124.03     6422.94    178.35 o 
   3  11   2     2099.31     2217.34     72.97 o 
   5  11   2     1552.31     1480.13     48.47 o 
   7  11   2     2681.94     2562.13     68.80 o 
   9  11   2     2157.97     2055.03     45.77 o 
  11  11   2     1354.39     1251.47     45.14 o 
  13  11   2      411.32      363.30     15.07 o 
 -16  12   2      320.07      321.19     25.22 o 
 -14  12   2      515.93      502.53     29.13 o 
 -12  12   2      215.28      203.80     24.27 o 
 -10  12   2      369.35      407.96     27.76 o 
  -8  12   2     1845.45     1670.63     77.96 o 
  -6  12   2      472.55      393.60     23.28 o 
  -4  12   2     1651.74     1679.32     48.03 o 
  -2  12   2     1686.72     1779.46     61.30 o 
   0  12   2     2854.93     3190.43    102.92 o 
   2  12   2     1614.18     1753.85     67.20 o 
   4  12   2     3789.65     4120.57    148.75 o 
   6  12   2      523.51      536.71     34.59 o 
   8  12   2     2673.53     2672.38     87.82 o 
  10  12   2     1203.21     1037.95     67.51 o 
  12  12   2     1819.31     1602.48     92.70 o 
  14  12   2      542.18      230.92     41.46 o 
 -15  13   2      913.06      905.34     40.81 o 
 -13  13   2     1013.66     1055.36     53.29 o 
 -11  13   2      667.50      632.10     40.72 o 
  -9  13   2     2332.65     2282.38     99.12 o 
  -7  13   2     1874.59     1789.57     82.52 o 
  -5  13   2     1315.88     1271.80     44.29 o 
  -3  13   2     1060.76     1079.84     38.43 o 
  -1  13   2     6823.18     6505.97    217.47 o 
   1  13   2     2475.16     2546.64     98.35 o 
   3  13   2     3206.98     3242.04     97.21 o 
   5  13   2     1910.68     1840.24     78.74 o 
   7  13   2     2676.92     2673.21    124.85 o 
   9  13   2      155.11      156.20     13.64 o 
  11  13   2     2112.19     2037.48     84.75 o 
  13  13   2      753.25      668.15     44.27 o 
 -14  14   2      586.22      556.79     34.57 o 
 -12  14   2      727.46      728.89     42.81 o 
 -10  14   2      406.65      407.67     39.50 o 
  -8  14   2      405.95      417.23     29.61 o 
  -6  14   2      681.84      663.26     33.98 o 
  -4  14   2      219.06      272.76     21.75 o 
  -2  14   2     1656.57     1716.48     68.47 o 
   0  14   2     1550.70     1567.48     48.88 o 
   2  14   2      789.17      805.14     29.06 o 
   4  14   2       76.65       85.99     21.16 o 
   6  14   2      306.87      278.95     36.02 o 
   8  14   2      117.93      130.58     20.08 o 
  10  14   2      165.67      140.06     25.09 o 
  12  14   2       95.33       77.39     19.08 o 
 -11  15   2     2555.20     2617.66    112.56 o 
  -9  15   2      641.35      660.98     39.38 o 
  -7  15   2     1389.71     1340.47     60.57 o 
  -5  15   2      692.65      636.52     34.34 o 
  -3  15   2      698.72      709.65     40.27 o 
  -1  15   2      741.36      718.18     34.99 o 
   1  15   2      399.47      371.27     22.98 o 
   3  15   2      289.56      280.13     23.97 o 
   5  15   2      275.60      247.22     21.19 o 
   7  15   2      314.01      320.26     54.52 o 
   9  15   2      250.55      202.11     41.21 o 
  11  15   2      342.17      298.72     38.16 o 
  -8  16   2      380.62      375.66     32.24 o 
  -6  16   2      818.44      704.20     52.90 o 
  -4  16   2      177.26      146.57     24.56 o 
  -2  16   2      831.20      818.12     44.33 o 
   0  16   2      655.11      615.04     35.31 o 
   2  16   2      445.85      444.92     33.89 o 
   4  16   2      319.48      372.31     35.46 o 
   6  16   2      768.18      759.13     58.87 o 
   8  16   2      280.77      323.38     45.27 o 
  -5  17   2      591.77      568.89     36.46 o 
  -3  17   2      341.87      320.63     27.60 o 
  -1  17   2      703.44      668.46     34.94 o 
   1  17   2      513.03      520.64     40.17 o 
   3  17   2      837.67      902.58     71.45 o 
 -23   1   3      398.50      413.34     25.22 o 
 -21   1   3     1242.55     1228.90     36.95 o 
 -19   1   3      964.86     1009.08     34.17 o 
 -17   1   3     2569.48     2623.17     59.26 o 
 -15   1   3     1154.40     1137.08     31.41 o 
 -13   1   3     2067.67     2043.87     38.76 o 
 -11   1   3     2169.61     2135.17     61.76 o 
  -9   1   3    24007.85    22146.75    608.95 o 
  -7   1   3      467.44      483.33     22.28 o 
  -5   1   3    32639.03    29544.91    840.29 o 
  -3   1   3    15213.16    14793.12    336.46 o 
  -1   1   3    13439.65    12060.12    253.62 o 
   1   1   3     2791.95     2832.65     43.51 o 
   3   1   3    17771.04    18725.76    625.44 o 
   5   1   3     2005.34     2184.35     33.93 o 
   7   1   3    31186.82    30154.31    920.10 o 
   9   1   3      646.69      711.26     26.65 o 
  11   1   3     8674.13     8743.96    212.39 o 
  13   1   3     1042.67     1060.75     38.62 o 
  15   1   3     8480.51     8675.44    232.61 o 
  17   1   3      806.92      886.09     50.33 o 
  19   1   3     3621.55     3657.27    132.49 o 
  21   1   3      635.12      645.85     46.13 o 
 -24   2   3      452.87      444.56     27.74 o 
 -22   2   3      223.87      256.12     20.01 o 
 -20   2   3     1842.71     1835.12     45.86 o 
 -18   2   3      301.36      294.19     17.07 o 
 -16   2   3      215.36      210.38     12.97 o 
 -14   2   3     1859.54     1791.58     38.28 o 
 -12   2   3     4096.38     4174.16     66.63 o 
 -10   2   3     2555.29     2381.86     65.81 o 
  -8   2   3     3781.38     3925.74     96.81 o 
  -6   2   3     1697.60     1560.07     35.31 o 
  -4   2   3     1270.26     1165.53     26.93 o 
  -2   2   3     6746.81     6228.76    119.45 o 
   0   2   3      643.50      711.64     16.59 o 
   2   2   3    11993.97    11773.12    236.52 o 
   4   2   3     7927.83     8964.52    231.16 o 
   6   2   3    28370.54    29926.64   1065.12 o 
   8   2   3     1839.49     1827.95     44.91 o 
  10   2   3     2379.89     2482.37     71.44 o 
  12   2   3      673.28      712.40     30.77 o 
  14   2   3     1343.31     1593.82     52.95 o 
  16   2   3      163.36      183.54     31.82 o 
  18   2   3     2293.87     2329.47     81.97 o 
  20   2   3       75.09       78.75     20.47 o 
 -23   3   3     1429.75     1386.93     52.57 o 
 -21   3   3     4035.90     3916.44    101.55 o 
 -19   3   3     1723.05     1737.34     50.23 o 
 -17   3   3     4913.24     4843.93     93.21 o 
 -15   3   3     5959.43     5812.02    106.33 o 
 -13   3   3     8648.53     8257.56    143.51 o 
 -11   3   3     6022.97     5984.09    122.98 o 
  -9   3   3    39336.19    35540.73   1123.90 o 
  -7   3   3    24216.29    23688.82    689.85 o 
  -5   3   3     3957.97     3407.83     76.50 o 
  -3   3   3    19532.53    17920.85    440.39 o 
  -1   3   3    15345.77    14684.62    352.67 o 
   1   3   3      945.49     1116.24     26.12 o 
   3   3   3     4233.92     4494.72     77.17 o 
   5   3   3    10067.27    10512.21    240.29 o 
   7   3   3    10821.98    10930.48    207.74 o 
   9   3   3       80.11       82.95     11.54 o 
  11   3   3     1159.29     1318.01     40.49 o 
  13   3   3      404.90      406.29     25.69 o 
  15   3   3      370.83      394.57     47.90 o 
  17   3   3      258.21      293.27     34.10 o 
  19   3   3      416.33      424.40     44.03 o 
  21   3   3      524.13      534.81     52.67 o 
 -22   4   3      275.66      285.55     18.04 o 
 -20   4   3      511.26      494.63     22.67 o 
 -18   4   3     1202.01     1218.43     34.91 o 
 -16   4   3     2960.06     2867.33     55.92 o 
 -14   4   3      727.99      689.30     24.08 o 
 -12   4   3      997.22      918.76     22.28 o 
 -10   4   3     2235.42     2346.59     47.33 o 
  -8   4   3     7990.88     7567.72    172.46 o 
  -6   4   3     1466.35     1544.81     42.02 o 
  -4   4   3     6526.05     6235.01    174.69 o 
  -2   4   3     4350.62     4911.06     79.03 o 
   0   4   3    21850.13    22724.59    679.49 o 
   2   4   3     2614.20     2815.92     41.38 o 
   4   4   3     7212.25     7157.71    177.26 o 
   6   4   3      897.22     1068.77     29.18 o 
   8   4   3     5895.60     5966.75    111.14 o 
  10   4   3      769.25      785.52     34.43 o 
  12   4   3     3476.92     3443.27     89.92 o 
  14   4   3      312.33      306.60     32.85 o 
  16   4   3     1234.83     1357.27     51.76 o 
  18   4   3      314.56      324.78     29.54 o 
  20   4   3      422.19      463.85     40.43 o 
 -23   5   3       75.52       78.47     15.59 o 
 -21   5   3       88.17       89.43     10.03 o 
 -19   5   3      692.87      647.93     29.02 o 
 -17   5   3      352.23      347.46     15.18 o 
 -15   5   3      298.71      281.67     11.63 o 
 -13   5   3     1027.57     1065.70     23.70 o 
 -11   5   3     2291.66     2314.24     41.90 o 
  -9   5   3      246.74      314.32     18.24 o 
  -7   5   3     1374.84     1190.44     41.02 o 
  -5   5   3     2444.58     2639.98     42.62 o 
  -3   5   3    13664.81    14135.65    232.93 o 
  -1   5   3     3984.03     4229.07    115.71 o 
   1   5   3     6569.21     7116.63    125.82 o 
   3   5   3     1986.28     2138.47     37.72 o 
   5   5   3     1128.86     1149.69     29.76 o 
   7   5   3     2616.22     2669.43     40.54 o 
   9   5   3     8967.40     8826.50    214.95 o 
  11   5   3     2758.83     2803.62     74.47 o 
  13   5   3     2187.50     2105.84     75.86 o 
  15   5   3     1459.56     1453.94     52.92 o 
  17   5   3     1756.57     1792.03     65.40 o 
  19   5   3     1309.95     1316.92     88.62 o 
 -22   6   3      544.85      525.11     32.76 o 
 -20   6   3     1435.53     1445.74     46.39 o 
 -18   6   3      559.78      548.38     20.71 o 
 -16   6   3      770.97      818.80     17.49 o 
 -14   6   3      922.93      806.24     16.68 o 
 -12   6   3      770.51      816.78     15.16 o 
 -10   6   3     7862.86     8466.60    346.12 o 
  -8   6   3     8564.14     9145.14    262.97 o 
  -6   6   3      145.18      155.92      7.27 o 
  -4   6   3     5520.05     5413.68    118.44 o 
  -2   6   3    16711.37    16715.65    336.00 o 
   0   6   3    12949.54    13017.30    256.31 o 
   2   6   3     4015.96     4120.65     78.42 o 
   4   6   3      924.90      904.30     26.19 o 
   6   6   3     7476.97     7509.67    130.77 o 
   8   6   3     3047.43     3212.12     54.74 o 
  10   6   3     3718.37     3637.87     65.15 o 
  12   6   3     2700.12     2766.45     87.70 o 
  14   6   3     1869.49     1987.87     68.25 o 
  16   6   3      210.43      202.25     40.78 o 
  18   6   3     2671.28     2731.39     93.08 o 
  20   6   3      119.39      110.41     23.16 o 
 -21   7   3      401.46      373.10     25.99 o 
 -19   7   3     1339.20     1344.06     48.85 o 
 -17   7   3      755.72      717.12     39.69 o 
 -15   7   3     3371.78     3208.57     70.57 o 
 -13   7   3      353.33      335.82     18.65 o 
 -11   7   3     2337.60     2260.12     51.89 o 
  -9   7   3     5238.92     5419.46    118.53 o 
  -7   7   3     8455.34     8588.21    172.36 o 
  -5   7   3     1340.07     1362.93     22.55 o 
  -3   7   3     6347.57     6635.24    116.81 o 
  -1   7   3     1226.40     1214.75     23.43 o 
   1   7   3    12794.75    13198.42    261.99 o 
   3   7   3      799.05      780.99     20.90 o 
   5   7   3    11831.41    11644.71    219.80 o 
   7   7   3      228.09      224.82     11.83 o 
   9   7   3     6943.34     6975.16    112.86 o 
  11   7   3       57.33       55.69      5.97 o 
  13   7   3     7111.23     6994.47    158.10 o 
  15   7   3      275.81      298.86     22.46 o 
  17   7   3     1720.86     1762.73     64.26 o 
  19   7   3       39.92       31.97     21.03 o 
 -20   8   3      527.90      580.34     33.88 o 
 -18   8   3      441.71      452.03     29.17 o 
 -16   8   3     1816.82     1868.41     53.24 o 
 -14   8   3     1830.41     1803.64     48.78 o 
 -12   8   3     1521.55     1554.46     41.17 o 
 -10   8   3      322.33      402.09     24.49 o 
  -8   8   3     1967.35     2286.34     60.80 o 
  -6   8   3     3303.17     3509.49     90.07 o 
  -4   8   3     2087.84     2018.05     40.15 o 
  -2   8   3     6233.87     6247.16    115.38 o 
   0   8   3     2998.41     2918.55     61.84 o 
   2   8   3     2516.42     2379.87     52.95 o 
   4   8   3     1402.23     1305.48     30.41 o 
   6   8   3     3001.64     2764.40     52.10 o 
   8   8   3      286.85      303.12     16.99 o 
  10   8   3     2112.49     1988.36     36.62 o 
  12   8   3     1696.80     1677.69     35.53 o 
  14   8   3     1910.35     2044.37     78.12 o 
  16   8   3        3.47       10.27     22.96 o 
  18   8   3      217.84      217.80     25.26 o 
 -19   9   3     2157.06     2089.39     85.11 o 
 -17   9   3      920.25      921.75     38.46 o 
 -15   9   3     7502.67     7547.54    163.31 o 
 -13   9   3     2014.76     1991.99     53.68 o 
 -11   9   3     6577.80     6847.68    148.67 o 
  -9   9   3       48.84       72.95     13.12 o 
  -7   9   3     3103.50     3318.81     90.07 o 
  -5   9   3     2376.85     2326.51     77.13 o 
  -3   9   3    18485.03    18153.41    402.67 o 
  -1   9   3     1426.63     1421.44     32.98 o 
   1   9   3     6744.94     6504.69    135.49 o 
   3   9   3      115.95      114.63      9.58 o 
   5   9   3     3238.60     3345.69     73.82 o 
   7   9   3     2559.21     2546.98     51.15 o 
   9   9   3     2714.59     2829.57     62.85 o 
  11   9   3      324.92      313.55     12.08 o 
  13   9   3      635.47      649.91     20.33 o 
  15   9   3      309.92      336.08     23.98 o 
  17   9   3     1110.73     1135.99     80.20 o 
 -20  10   3      108.69       42.23     34.09 o 
 -18  10   3      418.20      398.95     53.52 o 
 -16  10   3      499.32      498.78     36.00 o 
 -14  10   3     1581.31     1680.42     51.53 o 
 -12  10   3     2060.83     2183.78     70.49 o 
 -10  10   3     1377.83     1583.72     52.06 o 
  -8  10   3      178.71      212.49     26.16 o 
  -6  10   3     2393.91     2344.69     69.95 o 
  -4  10   3     4138.75     3964.82    105.62 o 
  -2  10   3     7358.79     6944.73    177.76 o 
   0  10   3     1465.65     1276.90     30.33 o 
   2  10   3     1363.07     1225.56     35.01 o 
   4  10   3      839.79      908.35     28.02 o 
   6  10   3     2964.85     3258.18     69.35 o 
   8  10   3      730.71      793.58     29.09 o 
  10  10   3      588.95      606.20     23.09 o 
  12  10   3       99.94      123.45     13.37 o 
  14  10   3      221.75       -1.55     36.42 o 
  16  10   3      256.45      252.13     22.96 o 
 -17  11   3      341.42      380.45     32.06 o 
 -15  11   3      129.02      157.98     21.03 o 
 -13  11   3       30.46       63.72     17.91 o 
 -11  11   3     2494.15     2597.65     83.95 o 
  -9  11   3       96.41       59.24     13.40 o 
  -7  11   3      917.97     1064.96     76.12 o 
  -5  11   3      870.96      935.78     42.05 o 
  -3  11   3     2542.31     2609.73     78.61 o 
  -1  11   3       90.87       97.39     21.31 o 
   1  11   3     5915.54     5602.30    157.01 o 
   3  11   3      443.06      452.64     24.48 o 
   5  11   3     1171.20     1086.22     40.42 o 
   7  11   3      976.44      821.72     74.10 o 
   9  11   3     4235.16     4160.74    131.68 o 
  11  11   3      780.56      778.70     23.45 o 
  13  11   3     1302.69     1267.43     50.27 o 
 -16  12   3      227.80      222.71     25.42 o 
 -14  12   3      379.01      409.35     30.26 o 
 -12  12   3      438.05      430.66     30.53 o 
 -10  12   3     1356.15     1366.66     55.88 o 
  -8  12   3      431.43      435.73     27.53 o 
  -6  12   3     1384.02     1327.58     83.87 o 
  -4  12   3     2028.24     2129.42     74.33 o 
  -2  12   3      389.30      372.65     28.36 o 
   0  12   3     2219.55     2265.21     72.47 o 
   2  12   3     1746.52     1725.51     68.58 o 
   4  12   3      793.97      746.86     33.05 o 
   6  12   3     1432.46     1499.87     50.22 o 
   8  12   3     3111.57     2992.45     84.65 o 
  10  12   3     1122.42     1065.88     38.83 o 
  12  12   3     1789.42     1676.19     58.02 o 
 -15  13   3       43.97       67.39     15.67 o 
 -13  13   3      127.19      146.72     20.82 o 
 -11  13   3      267.80      302.80     27.96 o 
  -9  13   3      266.54      303.37     28.24 o 
  -7  13   3     1103.64     1082.14     43.13 o 
  -5  13   3      706.75      650.82     65.33 o 
  -3  13   3     1138.28     1060.34     50.93 o 
  -1  13   3     1183.48     1164.51     51.77 o 
   1  13   3     2190.10     2039.61     70.33 o 
   3  13   3      419.99      427.52     29.24 o 
   5  13   3      591.74      586.71     32.16 o 
   7  13   3      631.98      681.37     62.28 o 
   9  13   3      755.80      846.87     45.14 o 
  11  13   3      413.07      370.59     43.68 o 
 -14  14   3     1368.37     1337.79     59.10 o 
 -12  14   3      649.13      645.91     41.11 o 
 -10  14   3     3301.05     3196.06    153.74 o 
  -8  14   3     1704.08     1698.83     80.98 o 
  -6  14   3     2053.31     2068.99     74.79 o 
  -4  14   3     1577.24     1527.88     57.20 o 
  -2  14   3     1479.96     1353.67     62.08 o 
   0  14   3     4084.63     4052.52    128.54 o 
   2  14   3     1771.05     1684.88     81.55 o 
   4  14   3     2462.22     2384.74    106.40 o 
   6  14   3      307.32      317.91     46.14 o 
   8  14   3     2086.45     2048.60     94.63 o 
  10  14   3      370.58      377.70     30.66 o 
 -11  15   3      205.77      214.39     28.51 o 
  -9  15   3     1637.77     1611.68    103.06 o 
  -7  15   3       34.61       28.65     13.93 o 
  -5  15   3      571.82      554.63     33.39 o 
  -3  15   3      183.42      172.62     23.02 o 
  -1  15   3      950.06      931.90     38.76 o 
   1  15   3      105.63       92.12     22.39 o 
   3  15   3      856.22      880.71     75.15 o 
   5  15   3       35.13       36.56     15.43 o 
   7  15   3      217.50      210.79     30.67 o 
   9  15   3       58.73       51.95     16.53 o 
  -8  16   3      964.87      921.87     60.21 o 
  -6  16   3      679.91      656.23     46.54 o 
  -4  16   3      779.73      725.27     47.33 o 
  -2  16   3      930.50      904.49     48.06 o 
   0  16   3       48.95       55.85     13.99 o 
   2  16   3      730.24      728.30     35.44 o 
   4  16   3      879.56      808.55     51.75 o 
   6  16   3      812.38      802.42     49.63 o 
  -1  17   3      621.08      608.30     35.73 o 
 -24   0   4      970.90      970.67     53.85 o 
 -22   0   4      459.80      403.39     37.56 o 
 -20   0   4     3076.38     3213.80    110.03 o 
 -18   0   4     2500.29     2395.31    110.62 o 
 -16   0   4     5158.23     5390.38    245.69 o 
 -14   0   4     7440.71     7261.81    205.93 o 
 -12   0   4     4226.13     4228.88    156.33 o 
 -10   0   4    16110.35    16080.17    598.60 o 
  -8   0   4    33316.49    30063.19   1276.83 o 
  -6   0   4    12577.70    11505.01    385.61 o 
  -4   0   4      515.08      520.82     24.22 o 
  -2   0   4    33879.21    31949.18   1297.17 o 
   0   0   4    33145.49    32546.04   1343.37 o 
   2   0   4      731.02      656.33     17.44 o 
   4   0   4    55148.39    59286.11   2739.63 o 
   6   0   4     7011.19     7246.42    163.99 o 
   8   0   4     6627.77     6390.44    257.94 o 
  10   0   4     4864.55     5135.50    185.88 o 
  12   0   4     9410.41     9358.76    347.83 o 
  14   0   4      249.63      306.08     36.52 o 
  16   0   4     5946.82     6112.15    237.89 o 
  18   0   4      195.55      184.62     38.55 o 
  20   0   4     3458.53     3506.00    179.97 o 
 -23   1   4      911.68      902.57     37.39 o 
 -21   1   4      465.24      509.76     26.25 o 
 -19   1   4     3224.41     3334.77     97.56 o 
 -17   1   4      385.71      350.76     22.38 o 
 -15   1   4      239.09      207.24     13.38 o 
 -13   1   4      288.96      312.09     23.93 o 
 -11   1   4     4233.89     4355.01    108.04 o 
  -9   1   4     1852.98     1986.17     60.63 o 
  -7   1   4     2423.03     2342.94     54.28 o 
  -5   1   4      591.61      559.69     22.90 o 
  -3   1   4      134.71      151.61     11.78 o 
  -1   1   4    14739.25    14404.96    328.54 o 
   1   1   4     5239.28     5489.59    102.27 o 
   3   1   4     7255.90     7930.17    147.81 o 
   5   1   4     6762.01     7567.82    217.19 o 
   7   1   4     5756.58     5974.81    105.36 o 
   9   1   4       27.04       34.54     11.59 o 
  11   1   4     2656.68     2648.12     75.01 o 
  13   1   4       57.74       54.64     14.53 o 
  15   1   4     1915.12     2030.25     70.60 o 
  17   1   4      846.88      852.65     46.52 o 
  19   1   4     1330.09     1321.84     65.48 o 
 -24   2   4      861.27      892.85     40.79 o 
 -22   2   4      694.16      695.27     29.78 o 
 -20   2   4     5228.21     5267.04    116.43 o 
 -18   2   4      605.98      591.73     30.45 o 
 -16   2   4     2776.59     2720.31     56.84 o 
 -14   2   4      588.50      574.02     21.57 o 
 -12   2   4    17693.67    17372.35    486.12 o 
 -10   2   4     2638.41     2591.68     92.22 o 
  -8   2   4    44388.19    39686.41   1294.00 o 
  -6   2   4     7114.59     7148.86    233.29 o 
  -4   2   4     9138.56     8309.43    195.18 o 
  -2   2   4     9309.61     9501.45    202.05 o 
   0   2   4    35483.62    34355.86   1405.85 o 
   2   2   4     9238.35     9687.12    162.49 o 
   4   2   4    36088.14    38725.52   1330.04 o 
   6   2   4     1520.74     1680.63     33.76 o 
   8   2   4    14584.01    15521.99    319.79 o 
  10   2   4     1101.88     1090.47     40.29 o 
  12   2   4     1651.51     1797.03     58.22 o 
  14   2   4      251.58      263.33     24.02 o 
  16   2   4     4029.54     4139.96    142.80 o 
  18   2   4      210.19      222.26     46.71 o 
  20   2   4      464.03      434.10     49.53 o 
 -23   3   4      549.74      507.44     29.62 o 
 -21   3   4      156.06      159.58     30.49 o 
 -19   3   4     1082.85     1095.23     37.27 o 
 -17   3   4     1163.80     1193.05     38.08 o 
 -15   3   4     1548.17     1557.69     34.53 o 
 -13   3   4      699.84      738.18     23.96 o 
 -11   3   4     6060.82     6260.06    171.24 o 
  -9   3   4     1585.09     1542.69     45.71 o 
  -7   3   4     3851.55     3458.86     79.72 o 
  -5   3   4     8301.46     8060.27    220.89 o 
  -3   3   4     6021.14     5465.19    112.53 o 
  -1   3   4    11026.42    11096.68    252.60 o 
   1   3   4     4228.69     4062.11     65.45 o 
   3   3   4      668.35      672.11     13.37 o 
   5   3   4     3694.80     3963.87     88.89 o 
   7   3   4     2481.57     2618.23     51.36 o 
   9   3   4     2791.33     2889.17     57.97 o 
  11   3   4     1669.42     1858.17     57.97 o 
  13   3   4      623.08      663.42     34.07 o 
  15   3   4     1844.22     1897.94     81.76 o 
  17   3   4      639.68      692.62     58.07 o 
  19   3   4      449.41      469.57     39.10 o 
 -22   4   4     1183.14     1120.45     45.14 o 
 -20   4   4     2141.00     2110.52     56.66 o 
 -18   4   4     1570.52     1601.16     40.65 o 
 -16   4   4     1432.19     1534.24     41.64 o 
 -14   4   4     2432.82     2519.56     63.10 o 
 -12   4   4     6730.10     6993.70    181.87 o 
 -10   4   4     6544.06     6535.55    162.94 o 
  -8   4   4     2343.62     2295.65     58.18 o 
  -6   4   4     1803.72     1592.12     46.49 o 
  -4   4   4    23373.20    21815.56    725.83 o 
  -2   4   4     7210.62     7191.65    162.55 o 
   0   4   4    18023.57    17770.01    365.63 o 
   2   4   4     6018.84     5885.97     80.81 o 
   4   4   4     6486.61     6199.85     86.60 o 
   6   4   4     3904.24     3826.58     90.50 o 
   8   4   4     7134.83     7462.37    148.31 o 
  10   4   4     1091.41     1165.95     42.40 o 
  12   4   4      702.40      696.98     35.41 o 
  14   4   4      586.29      632.92     36.17 o 
  16   4   4     1840.13     1931.24    121.80 o 
  18   4   4      507.92      509.93     39.85 o 
  20   4   4      187.52      161.96     27.53 o 
 -23   5   4      341.29      315.77     58.64 o 
 -21   5   4     1035.76      998.97     48.16 o 
 -19   5   4      502.37      444.11     21.26 o 
 -17   5   4     3483.63     3285.40     76.72 o 
 -15   5   4     1160.64     1117.97     27.07 o 
 -13   5   4     5389.61     5474.11    103.55 o 
 -11   5   4     7149.85     6932.48    179.40 o 
  -9   5   4     3196.34     3145.39     92.46 o 
  -7   5   4     4222.82     4296.19     99.79 o 
  -5   5   4     4446.29     4204.28    104.39 o 
  -3   5   4    18228.21    17809.38    383.53 o 
  -1   5   4     6088.55     6334.60     93.03 o 
   1   5   4     7630.73     7908.10    116.31 o 
   3   5   4      521.62      491.86      9.88 o 
   5   5   4    10615.72    10695.60    201.91 o 
   7   5   4     4612.27     4514.99    187.81 o 
   9   5   4    14314.67    13966.95    321.56 o 
  11   5   4      480.69      498.45     25.41 o 
  13   5   4     1906.21     2002.31     65.79 o 
  15   5   4      763.91      790.58     46.87 o 
  17   5   4     3075.20     3120.16    122.82 o 
  19   5   4      647.51      650.92     56.31 o 
 -22   6   4      253.62      248.78     26.61 o 
 -20   6   4      245.04      257.50     30.00 o 
 -18   6   4      524.23      489.31     22.18 o 
 -16   6   4      884.78      825.74     39.54 o 
 -14   6   4      951.14      978.61     19.70 o 
 -12   6   4     1957.98     1847.58     37.20 o 
 -10   6   4     1405.15     1418.28     50.13 o 
  -8   6   4      832.52      836.94     33.49 o 
  -6   6   4      552.08      604.48     17.37 o 
  -4   6   4     1419.83     1391.17     23.27 o 
  -2   6   4     6954.71     7143.89    109.81 o 
   0   6   4     1470.38     1526.61     25.79 o 
   2   6   4     1469.63     1499.17     34.53 o 
   4   6   4      541.06      571.25     10.58 o 
   6   6   4     4339.69     4438.80     60.67 o 
   8   6   4      696.37      701.37     29.29 o 
  10   6   4     4120.88     3969.23     87.76 o 
  12   6   4     1874.78     1838.67     60.71 o 
  14   6   4     1656.00     1687.63     61.70 o 
  16   6   4       36.71       23.34     21.62 o 
  18   6   4     1483.36     1543.74     66.92 o 
 -21   7   4      160.42      152.10     29.91 o 
 -19   7   4     3959.51     3925.17    106.18 o 
 -17   7   4      193.48      224.60     25.99 o 
 -15   7   4     1759.47     1774.85     59.34 o 
 -13   7   4      293.39      279.40     21.97 o 
 -11   7   4     7869.84     7667.52    177.36 o 
  -9   7   4     3291.59     3420.25     50.69 o 
  -7   7   4     3337.79     3393.10     56.42 o 
  -5   7   4     2818.75     2727.31     42.58 o 
  -3   7   4     1077.41     1002.48     25.79 o 
  -1   7   4     8249.63     8056.73    129.51 o 
   1   7   4     5455.47     5501.55    106.62 o 
   3   7   4     8221.04     8491.16    157.59 o 
   5   7   4      238.93      267.83     14.53 o 
   7   7   4     7321.27     7827.00    118.33 o 
   9   7   4      855.19      820.32     26.41 o 
  11   7   4     4930.71     4831.84    164.45 o 
  13   7   4      280.63      288.81     25.37 o 
  15   7   4     3143.26     3221.02    115.67 o 
  17   7   4       93.20       74.73     20.02 o 
 -20   8   4      147.72      150.58     20.66 o 
 -18   8   4     5636.80     5704.46    134.55 o 
 -16   8   4      617.74      637.92     42.90 o 
 -14   8   4     6318.48     6330.65    149.52 o 
 -12   8   4      178.13      187.73     21.87 o 
 -10   8   4     6743.45     6916.40    163.60 o 
  -8   8   4      415.05      458.69     13.28 o 
  -6   8   4    17940.91    17678.28    344.72 o 
  -4   8   4      650.16      668.86     18.44 o 
  -2   8   4    22905.67    22560.48    650.82 o 
   0   8   4      660.60      700.42     26.27 o 
   2   8   4    12926.26    13033.49    280.71 o 
   4   8   4      307.66      297.77     13.01 o 
   6   8   4     6445.65     6723.89    135.57 o 
   8   8   4      470.83      426.17     12.20 o 
  10   8   4     6713.17     6554.90     97.55 o 
  12   8   4       65.37       60.41     13.62 o 
  14   8   4     3346.68     3358.53    102.07 o 
  16   8   4      449.99      483.94     46.81 o 
  18   8   4      890.26      924.22     49.62 o 
 -19   9   4      357.12      378.70     42.99 o 
 -17   9   4     1231.53     1194.31     49.88 o 
 -15   9   4     2689.44     2583.10     75.78 o 
 -13   9   4     2374.33     2244.07     60.12 o 
 -11   9   4     1245.22     1192.87     56.61 o 
  -9   9   4      689.89      622.12     29.73 o 
  -7   9   4      825.03      827.83     31.35 o 
  -5   9   4     6128.04     5998.16     98.46 o 
  -3   9   4     9093.79     9098.39    192.74 o 
  -1   9   4     4760.22     4782.74     91.55 o 
   1   9   4     2660.94     2843.43     56.50 o 
   3   9   4      412.51      464.51     16.78 o 
   5   9   4      913.69      998.85     26.40 o 
   7   9   4     1011.82      983.62     25.42 o 
   9   9   4     1698.62     1739.17     49.60 o 
  11   9   4      792.39      800.39     29.99 o 
  13   9   4      222.96      213.58     21.31 o 
  15   9   4       34.54       19.62     12.45 o 
  17   9   4       23.89       18.02     18.93 o 
 -18  10   4     1684.22     1676.19     61.58 o 
 -16  10   4      283.12      290.52     27.56 o 
 -14  10   4     2504.77     2466.44     73.62 o 
 -12  10   4     1436.79     1365.87     49.05 o 
 -10  10   4     4861.37     4803.61    118.99 o 
  -8  10   4     1203.75     1268.39     43.00 o 
  -6  10   4     3357.92     3315.46     86.47 o 
  -4  10   4     2626.30     2548.35     55.46 o 
  -2  10   4    17489.50    16976.74    382.76 o 
   0  10   4       11.88       21.22      8.24 o 
   2  10   4     2539.05     2771.30     61.10 o 
   4  10   4     1056.30     1001.69     28.60 o 
   6  10   4     3834.31     3942.99     94.10 o 
   8  10   4      635.82      705.97     27.02 o 
  10  10   4     6560.78     6257.94    137.05 o 
  12  10   4      799.94      814.49     39.82 o 
  14  10   4      969.83      915.13     44.02 o 
  16  10   4      669.49      713.46     40.58 o 
 -17  11   4      405.77      376.44     28.97 o 
 -15  11   4       55.92       92.81     16.52 o 
 -13  11   4      272.59      265.58     32.74 o 
 -11  11   4      946.07      978.25     38.74 o 
  -9  11   4      829.65      852.74     38.94 o 
  -7  11   4      645.10      688.20     33.05 o 
  -5  11   4      780.70      826.17     48.58 o 
  -3  11   4     1005.08      948.69     47.29 o 
  -1  11   4     1662.51     1802.86     42.33 o 
   1  11   4      822.36      720.24     28.39 o 
   3  11   4     2050.60     2012.89     55.53 o 
   5  11   4      305.74      340.64     23.04 o 
   7  11   4     1286.01     1193.70     35.78 o 
   9  11   4     1150.47     1077.11     42.51 o 
  11  11   4      923.14      891.02     32.90 o 
  13  11   4      147.53      116.39     17.74 o 
 -16  12   4       80.65       68.92     17.21 o 
 -14  12   4      664.39      635.73     41.90 o 
 -12  12   4      637.00      674.44     41.48 o 
 -10  12   4      281.20      288.69     24.60 o 
  -8  12   4      786.85      907.02     40.94 o 
  -6  12   4      436.31      342.57     31.26 o 
  -4  12   4      491.38      546.37     43.43 o 
  -2  12   4     1615.17     1654.37     89.36 o 
   0  12   4      321.87      313.51     32.97 o 
   2  12   4      198.27      216.61     17.15 o 
   4  12   4      250.25      237.65     16.42 o 
   6  12   4     2200.20     2292.50     60.75 o 
   8  12   4      139.93      131.49     14.43 o 
  10  12   4      921.53      889.51     33.55 o 
  12  12   4       54.69       32.84     13.08 o 
 -15  13   4       96.36      101.67     18.64 o 
 -13  13   4     1773.83     1683.16     59.55 o 
 -11  13   4     1494.81     1597.22     74.24 o 
  -9  13   4     2290.57     2156.81     77.80 o 
  -7  13   4     1982.28     1865.99     78.09 o 
  -5  13   4     1369.80     1390.40     62.11 o 
  -3  13   4     3166.10     3177.39    106.31 o 
  -1  13   4     3515.04     3476.74    121.62 o 
   1  13   4     2334.78     2254.87     77.07 o 
   3  13   4      858.85      847.34     40.41 o 
   5  13   4     4248.89     4043.61    156.77 o 
   7  13   4      836.73      752.05     35.12 o 
   9  13   4     2535.80     2534.28    141.81 o 
  11  13   4      164.23      127.18     41.55 o 
 -12  14   4      285.10      281.51     28.97 o 
 -10  14   4      129.44      103.95     19.35 o 
  -8  14   4      780.60      687.60     35.67 o 
  -6  14   4      545.24      580.96     45.40 o 
  -4  14   4      824.26      840.78     51.39 o 
  -2  14   4      134.68      161.08     29.60 o 
   0  14   4      501.08      595.07     39.80 o 
   2  14   4      786.30      825.51     44.99 o 
   4  14   4     1061.56     1050.63     61.33 o 
   6  14   4      311.83      305.34     26.22 o 
   8  14   4      464.44      438.08     53.18 o 
  10  14   4      353.86      376.89     55.60 o 
 -11  15   4     1372.28     1426.41     70.91 o 
  -9  15   4     3818.74     3679.05    145.65 o 
  -7  15   4     1775.79     1639.35    104.75 o 
  -5  15   4     2962.52     2632.75    172.47 o 
  -3  15   4     1626.62     1580.05     74.74 o 
  -1  15   4     2454.50     2480.10    109.12 o 
   1  15   4     1764.48     1711.92     73.48 o 
   3  15   4     2237.45     2079.47     82.69 o 
   5  15   4     1852.71     1767.95     87.22 o 
   7  15   4     1068.89      973.19     71.82 o 
  -6  16   4       22.85       20.86     23.79 o 
  -4  16   4      730.26      629.16     38.67 o 
  -2  16   4      149.70       75.43     39.16 o 
   0  16   4      989.77      985.65     59.17 o 
   2  16   4      515.31      531.77     42.85 o 
   4  16   4      591.50      588.42     43.83 o 
 -23   1   5     1214.93     1234.42     48.63 o 
 -21   1   5      775.35      808.37     35.49 o 
 -19   1   5     4241.36     4234.77    109.16 o 
 -17   1   5      626.92      653.35     25.11 o 
 -15   1   5     5017.45     5241.30    149.80 o 
 -13   1   5     2420.29     2452.64    105.20 o 
 -11   1   5    10069.84    10261.35    288.41 o 
  -9   1   5     1324.35     1286.80     48.91 o 
  -7   1   5     9396.70     8990.77    216.50 o 
  -5   1   5     2013.51     1966.50     46.36 o 
  -3   1   5    19812.32    18338.95    475.98 o 
  -1   1   5     7450.83     7645.11    159.87 o 
   1   1   5    12016.75    11668.27    261.12 o 
   3   1   5      180.24      180.71      6.26 o 
   5   1   5     5286.20     5442.61     82.67 o 
   7   1   5     3722.65     4052.19     73.25 o 
   9   1   5     5477.45     5591.51    145.67 o 
  11   1   5       35.57       42.47     13.66 o 
  13   1   5     2060.57     2214.57     89.05 o 
  15   1   5      382.00      385.50     41.38 o 
  17   1   5     3339.08     3316.40    135.91 o 
  19   1   5      255.34      232.39     40.64 o 
 -22   2   5     1225.59     1247.83     47.07 o 
 -20   2   5      219.37      222.27     17.99 o 
 -18   2   5     2505.49     2542.18     61.00 o 
 -16   2   5       50.81       39.33      9.51 o 
 -14   2   5     1463.24     1536.55     68.73 o 
 -12   2   5      283.00      265.29     36.32 o 
 -10   2   5    15328.92    15226.60    431.83 o 
  -8   2   5      928.71      884.08     38.31 o 
  -6   2   5     2828.18     2789.65     73.84 o 
  -4   2   5     2726.49     2729.90     60.80 o 
  -2   2   5      602.61      587.51     22.65 o 
   0   2   5     1080.77     1070.20     23.90 o 
   2   2   5     2743.56     2662.19     46.81 o 
   4   2   5     1265.88     1343.98     19.39 o 
   6   2   5      169.66      188.70     10.06 o 
   8   2   5    11047.55    11312.03    226.45 o 
  10   2   5      198.45      207.10     19.67 o 
  12   2   5      535.15      580.24     40.17 o 
  14   2   5      197.65      190.90     26.40 o 
  16   2   5     3170.96     3304.16    115.06 o 
  18   2   5       32.71       17.39     15.86 o 
 -23   3   5      275.78      252.31     44.74 o 
 -21   3   5      472.26      414.87     76.37 o 
 -19   3   5     1948.43     1892.92     48.14 o 
 -17   3   5      378.54      384.37     25.98 o 
 -15   3   5     2244.19     2238.13     57.78 o 
 -13   3   5     7634.02     7576.04    207.05 o 
 -11   3   5    16291.26    16029.34    472.75 o 
  -9   3   5     1369.83     1338.60     44.23 o 
  -7   3   5    21620.39    19605.60    543.30 o 
  -5   3   5    13386.24    12664.03    327.22 o 
  -3   3   5    10588.54     9998.34    231.59 o 
  -1   3   5     9764.08     9591.84    232.27 o 
   1   3   5    23050.98    22093.28    488.15 o 
   3   3   5     5545.99     5598.12     90.16 o 
   5   3   5    12503.76    12301.60    299.16 o 
   7   3   5     7321.21     7660.29    199.89 o 
   9   3   5     7011.52     7439.16    158.31 o 
  11   3   5      817.96      947.59     63.27 o 
  13   3   5     4474.58     4775.74    139.62 o 
  15   3   5     1337.04     1348.88     59.67 o 
  17   3   5     1474.79     1547.33     71.96 o 
  19   3   5      237.17      198.12     31.18 o 
 -22   4   5      131.50       88.12     43.59 o 
 -20   4   5     1984.56     1893.43     55.01 o 
 -18   4   5     1311.19     1292.30     37.96 o 
 -16   4   5     2877.11     2761.96    167.95 o 
 -14   4   5      490.49      474.09     35.89 o 
 -12   4   5     3268.68     3227.69     96.25 o 
 -10   4   5     2963.37     3047.52     97.08 o 
  -8   4   5     3042.89     2788.27     73.41 o 
  -6   4   5      822.06      782.19     35.07 o 
  -4   4   5     4970.93     4796.91    151.06 o 
  -2   4   5     1468.49     1497.75     43.84 o 
   0   4   5     5738.43     5783.89    104.91 o 
   2   4   5     5871.15     6048.25    106.11 o 
   4   4   5     1007.32     1052.11     13.69 o 
   6   4   5     9552.76     9374.45    466.00 o 
   8   4   5      820.54      861.31     24.52 o 
  10   4   5      335.66      345.42     17.83 o 
  12   4   5     1202.09     1243.74     51.76 o 
  14   4   5     1973.08     2104.71    100.54 o 
  16   4   5      284.42      279.03     34.60 o 
  18   4   5     1797.19     1869.62    128.83 o 
 -21   5   5      540.65      528.55     38.78 o 
 -19   5   5      506.25      460.19     25.21 o 
 -17   5   5     1203.68     1243.39     40.67 o 
 -15   5   5     1461.54     1470.64     46.61 o 
 -13   5   5     1047.41     1049.51     52.35 o 
 -11   5   5      808.81      842.95     40.40 o 
  -9   5   5      937.51      855.81     58.17 o 
  -7   5   5      376.92      379.99     21.93 o 
  -5   5   5     1285.94     1272.90     38.57 o 
  -3   5   5     3010.40     3190.52     57.65 o 
  -1   5   5     4815.96     4762.08     88.59 o 
   1   5   5      394.69      406.50     11.48 o 
   3   5   5      179.00      208.08      8.47 o 
   5   5   5      506.95      539.99      9.66 o 
   7   5   5     1126.59     1147.80     45.99 o 
   9   5   5      518.91      505.93     23.91 o 
  11   5   5     1366.23     1352.38     67.71 o 
  13   5   5      297.22      281.19     29.16 o 
  15   5   5      673.88      721.08     57.28 o 
  17   5   5      430.79      466.77     40.40 o 
 -22   6   5     1621.48     1593.37     79.35 o 
 -20   6   5      499.59      534.01     44.42 o 
 -18   6   5     2166.14     2181.81     74.40 o 
 -16   6   5     2561.38     2368.35     49.49 o 
 -14   6   5      311.62      359.40     45.81 o 
 -12   6   5      997.87      982.19     46.75 o 
 -10   6   5     9512.32     9575.36    259.59 o 
  -8   6   5     1796.51     1858.81     67.87 o 
  -6   6   5     1803.29     1709.44     50.26 o 
  -4   6   5     4316.23     4366.09     79.70 o 
  -2   6   5     4294.91     4276.13     66.48 o 
   0   6   5     9860.99     9884.20    162.82 o 
   2   6   5     3388.45     3343.86     50.75 o 
   4   6   5     1693.18     1729.51     24.81 o 
   6   6   5     1838.65     1903.57     22.46 o 
   8   6   5     2523.31     2469.11     80.27 o 
  10   6   5      552.55      631.91     28.37 o 
  12   6   5     1748.25     1746.46     72.44 o 
  14   6   5      237.23      246.99     26.63 o 
  16   6   5      618.80      634.74     42.91 o 
 -21   7   5     1284.05     1330.20     60.33 o 
 -19   7   5       52.74       66.05     20.00 o 
 -17   7   5     3238.52     3254.77    107.63 o 
 -15   7   5      160.75      118.71     26.60 o 
 -13   7   5     2375.69     2470.61     45.48 o 
 -11   7   5      411.53      451.45     38.87 o 
  -9   7   5    11752.52    11437.80    247.26 o 
  -7   7   5      420.67      443.81     18.33 o 
  -5   7   5     4406.23     4483.22     76.00 o 
  -3   7   5     1800.46     1847.97     33.12 o 
  -1   7   5     3879.56     3804.17     73.40 o 
   1   7   5      342.33      334.49     13.10 o 
   3   7   5     3987.59     4049.97     62.48 o 
   5   7   5      478.81      496.46      9.72 o 
   7   7   5     3049.68     2893.64     54.92 o 
   9   7   5        8.87        2.62      9.75 o 
  11   7   5     3009.26     3057.34     72.14 o 
  13   7   5       19.77       24.35     13.53 o 
  15   7   5     1280.90     1323.87     59.13 o 
  17   7   5      103.89      105.12     37.56 o 
 -20   8   5      238.57      245.77     30.53 o 
 -18   8   5     1744.01     1920.42     62.78 o 
 -16   8   5      676.98      736.05     35.58 o 
 -14   8   5     2353.60     2466.16     83.83 o 
 -12   8   5      397.37      392.85     27.35 o 
 -10   8   5     2348.85     2412.93     38.79 o 
  -8   8   5     1664.59     1754.26     31.23 o 
  -6   8   5     5337.18     5480.78     95.59 o 
  -4   8   5     1542.68     1640.27     39.67 o 
  -2   8   5     2401.25     2194.23     47.26 o 
   0   8   5     2554.85     2546.67     45.99 o 
   2   8   5     1496.20     1362.04     27.51 o 
   4   8   5      896.43      850.64     20.60 o 
   6   8   5     1107.91     1164.59     22.82 o 
   8   8   5     3198.24     2909.01    117.02 o 
  10   8   5     1325.48     1319.44     40.42 o 
  12   8   5     1251.64     1226.91     57.97 o 
  14   8   5      613.30      591.18     52.76 o 
  16   8   5      966.90      969.77     53.51 o 
 -19   9   5      385.15      354.19     30.47 o 
 -17   9   5     1745.28     1818.32     61.05 o 
 -15   9   5      129.64      139.29     21.65 o 
 -13   9   5     4439.55     4563.60    132.08 o 
 -11   9   5     1198.82     1266.32     53.65 o 
  -9   9   5     6972.98     7198.20    120.68 o 
  -7   9   5     1482.66     1525.30     29.39 o 
  -5   9   5     8417.83     8702.23    157.04 o 
  -3   9   5     1087.44     1115.42     28.71 o 
  -1   9   5    16780.81    16613.61    329.64 o 
   1   9   5     1552.50     1530.64     35.89 o 
   3   9   5     4027.13     3840.62     78.10 o 
   5   9   5      116.70      105.00      8.75 o 
   7   9   5    10168.62    10047.58    172.01 o 
   9   9   5      208.47      220.62     37.42 o 
  11   9   5     3051.46     3176.31     79.82 o 
  13   9   5      467.26      462.57     52.20 o 
  15   9   5     1210.44     1196.45     57.27 o 
 -18  10   5      103.19      100.85     20.10 o 
 -16  10   5      366.73      352.57     34.51 o 
 -14  10   5      455.11      428.92     32.63 o 
 -12  10   5     1068.58     1074.67     63.16 o 
 -10  10   5     1878.57     1993.07     64.37 o 
  -8  10   5      678.54      786.83     45.88 o 
  -6  10   5      725.06      797.22     18.65 o 
  -4  10   5     2654.90     2513.70     49.40 o 
  -2  10   5     3829.32     3787.58     75.82 o 
   0  10   5     1654.07     1565.35     33.10 o 
   2  10   5      465.86      403.74     16.75 o 
   4  10   5      645.92      652.40     19.92 o 
   6  10   5      977.05      935.72     29.10 o 
   8  10   5     1741.40     1660.79     60.35 o 
  10  10   5      731.72      761.51     31.83 o 
  12  10   5      391.07      411.92     30.71 o 
  14  10   5      144.39      162.71     29.58 o 
 -17  11   5      434.69      417.53     34.55 o 
 -15  11   5      488.34      552.26     37.82 o 
 -13  11   5      679.11      717.67     40.32 o 
 -11  11   5      855.24      858.79     57.23 o 
  -9  11   5     1713.38     1847.06     67.85 o 
  -7  11   5      565.08      593.13     34.47 o 
  -5  11   5     1238.82     1327.89     35.39 o 
  -3  11   5      116.79      133.84     12.61 o 
  -1  11   5     1180.37     1140.45     28.32 o 
   1  11   5     1308.95     1424.26     32.20 o 
   3  11   5      788.25      787.80     21.95 o 
   5  11   5       13.85       27.57      8.20 o 
   7  11   5     2259.24     2068.36     47.86 o 
   9  11   5      587.71      553.13     38.81 o 
  11  11   5      557.37      582.80     30.07 o 
  13  11   5      331.73      319.00     47.21 o 
 -16  12   5      884.83      893.43     50.51 o 
 -14  12   5      200.86      162.34     27.87 o 
 -12  12   5     1041.78     1100.43     45.73 o 
 -10  12   5      894.31      922.11     73.49 o 
  -8  12   5      774.61      828.58     40.91 o 
  -6  12   5      829.66      871.03     49.40 o 
  -4  12   5     1657.39     1563.77     50.60 o 
  -2  12   5     1444.11     1578.82     37.17 o 
   0  12   5     1166.50     1088.98     37.84 o 
   2  12   5      743.40      753.99     28.48 o 
   4  12   5       20.22       22.47     10.54 o 
   6  12   5     1096.15     1002.09     49.39 o 
   8  12   5      691.09      697.97     51.45 o 
  10  12   5      471.00      415.28     28.49 o 
  12  12   5       47.32       47.89     14.70 o 
 -13  13   5      304.11      319.06     34.13 o 
 -11  13   5       26.89       14.42     13.50 o 
  -9  13   5      551.32      597.15     43.59 o 
  -7  13   5       95.96      130.48     23.49 o 
  -5  13   5      790.48      846.31     51.98 o 
  -3  13   5      154.54      175.91     20.40 o 
  -1  13   5      208.59      227.61     26.22 o 
   1  13   5        8.89       22.98     10.39 o 
   3  13   5     1290.70     1200.08     38.91 o 
   5  13   5      302.92      284.40     19.30 o 
   7  13   5       52.75       73.94     19.81 o 
   9  13   5       44.75       60.12     19.69 o 
 -12  14   5     1770.36     1774.19    102.12 o 
 -10  14   5      776.93      777.76     41.34 o 
  -8  14   5     3835.30     3878.19    117.72 o 
  -6  14   5     1530.00     1598.46     62.27 o 
  -4  14   5     3321.56     3342.65    117.53 o 
  -2  14   5      927.87      946.47     65.23 o 
   0  14   5     3101.69     2829.39    119.16 o 
   2  14   5     3044.49     2974.22    101.00 o 
   4  14   5      966.13      947.69     58.98 o 
   6  14   5     1702.63     1577.28    117.35 o 
   8  14   5      801.52      826.03     80.98 o 
  -9  15   5       55.00       64.16     17.91 o 
  -7  15   5     1040.77     1092.95     61.81 o 
  -5  15   5      105.30      110.76     21.54 o 
  -3  15   5      513.22      533.83     47.01 o 
  -1  15   5      223.40      215.46     39.40 o 
   1  15   5     1405.10     1353.84     64.89 o 
   3  15   5      130.07      110.76     21.42 o 
   5  15   5      731.11      675.01     61.70 o 
 -22   0   6     2418.35     2567.14    118.84 o 
 -20   0   6      988.95     1013.92     53.13 o 
 -18   0   6     8462.21     8815.73    284.76 o 
 -16   0   6     2879.29     3146.84    158.47 o 
 -14   0   6     4516.08     4806.07    200.60 o 
 -12   0   6     1652.67     1707.67     85.43 o 
 -10   0   6     5565.35     5538.93    212.90 o 
  -8   0   6     2000.48     2028.76     81.65 o 
  -6   0   6     5468.00     5533.50    181.81 o 
  -4   0   6      670.44      682.87     34.68 o 
  -2   0   6     7401.28     7611.57    238.67 o 
   0   0   6      874.74      864.78     30.22 o 
   2   0   6     1234.84     1303.85     50.95 o 
   4   0   6     1655.76     1654.01     39.91 o 
   6   0   6     1960.99     1926.21     38.69 o 
   8   0   6     1599.14     1609.35     80.20 o 
  10   0   6      293.83      287.97     39.13 o 
  12   0   6     1322.88     1494.57     90.86 o 
  14   0   6      530.37      521.21     56.76 o 
  16   0   6      211.37      225.69     45.04 o 
  18   0   6      326.89      313.44     54.53 o 
 -23   1   6      243.77      244.96     47.92 o 
 -21   1   6      615.84      669.97     32.92 o 
 -19   1   6      272.06      280.75     23.30 o 
 -17   1   6     2490.43     2598.97    114.79 o 
 -15   1   6       13.29       10.61     13.86 o 
 -13   1   6       60.04       68.57     18.32 o 
 -11   1   6     3273.01     3221.65     95.85 o 
  -9   1   6    10033.57    10220.38    304.63 o 
  -7   1   6      905.31      880.54     33.59 o 
  -5   1   6      493.36      428.05     23.05 o 
  -3   1   6      223.45      191.07     13.20 o 
  -1   1   6     1959.87     1831.01     46.10 o 
   1   1   6      520.91      488.25     21.98 o 
   3   1   6     4556.16     4478.82     85.87 o 
   5   1   6      704.83      697.19     15.82 o 
   7   1   6      793.87      759.64     17.98 o 
   9   1   6       83.33       95.23     19.34 o 
  11   1   6      698.26      801.04     44.89 o 
  13   1   6      266.04      276.83     30.64 o 
  15   1   6      114.85      120.52     25.20 o 
  17   1   6      666.71      705.46     52.04 o 
 -22   2   6      202.37      159.36     42.79 o 
 -20   2   6      248.52      266.10     20.53 o 
 -18   2   6     2616.17     2688.06     70.96 o 
 -16   2   6      430.51      429.04     38.46 o 
 -14   2   6     1517.44     1567.21     74.81 o 
 -12   2   6      387.46      397.22     30.34 o 
 -10   2   6     7775.03     7644.69    222.54 o 
  -8   2   6     1854.26     1900.48     67.21 o 
  -6   2   6     6673.94     6408.85    177.35 o 
  -4   2   6     2659.34     2717.47     71.86 o 
  -2   2   6     8083.93     7822.16    243.51 o 
   0   2   6     2281.44     2264.69     52.42 o 
   2   2   6    10028.91     9788.37    211.25 o 
   4   2   6     6428.47     6504.70    115.01 o 
   6   2   6     8214.43     8420.09    203.09 o 
   8   2   6      606.14      627.74     17.01 o 
  10   2   6     4591.77     5021.98    145.77 o 
  12   2   6     2380.90     2562.59     87.09 o 
  14   2   6     2243.21     2388.78     92.30 o 
  16   2   6      194.21      180.40     37.35 o 
 -21   3   6      294.65      278.95     56.39 o 
 -19   3   6      237.22      246.88     19.45 o 
 -17   3   6      392.65      423.92     24.59 o 
 -15   3   6       77.20       56.05     18.14 o 
 -13   3   6      393.11      451.76     39.72 o 
 -11   3   6       36.59       40.10     14.98 o 
  -9   3   6     1919.18     1942.81     70.33 o 
  -7   3   6      211.62      227.89     20.27 o 
  -5   3   6     1649.91     1748.37     65.53 o 
  -3   3   6     7485.33     7342.54    179.67 o 
  -1   3   6     1517.53     1370.38     41.55 o 
   1   3   6     1248.53     1192.92     26.14 o 
   3   3   6     2136.83     2153.07     87.09 o 
   5   3   6      420.20      388.45      4.92 o 
   7   3   6      292.74      296.79     15.60 o 
   9   3   6     1856.82     1910.94     50.03 o 
  11   3   6      252.21      276.69     31.84 o 
  13   3   6      348.70      357.09     39.67 o 
  15   3   6      518.35      553.87     44.76 o 
  17   3   6      340.14      363.70     46.96 o 
 -22   4   6      312.12      368.49     38.85 o 
 -20   4   6      299.33      315.48     20.16 o 
 -18   4   6      746.97      754.72     33.64 o 
 -16   4   6     1174.62     1126.09     41.56 o 
 -14   4   6     1569.68     1643.23     67.01 o 
 -12   4   6      763.38      840.11     42.98 o 
 -10   4   6      628.53      620.81     53.41 o 
  -8   4   6     3121.06     3144.79     97.78 o 
  -6   4   6     2275.99     2213.32     68.07 o 
  -4   4   6     4154.41     4089.74    113.57 o 
  -2   4   6     9448.13     9068.33    225.92 o 
   0   4   6     3947.17     3976.32     81.36 o 
   2   4   6     4999.85     4780.92     87.26 o 
   4   4   6     5313.55     5319.01     74.97 o 
   6   4   6     3706.81     3812.38    119.38 o 
   8   4   6     1198.04     1205.00     31.61 o 
  10   4   6     2325.40     2356.49     54.42 o 
  12   4   6     2378.81     2563.96    105.67 o 
  14   4   6     1390.89     1491.67     68.14 o 
  16   4   6      460.13      459.32     49.38 o 
 -21   5   6      931.83      994.29     62.18 o 
 -19   5   6     1628.48     1584.32     56.67 o 
 -17   5   6     1197.12     1169.34     50.43 o 
 -15   5   6     2444.69     2436.95    104.68 o 
 -13   5   6     1193.56     1169.76     59.91 o 
 -11   5   6     2566.19     2726.45     87.53 o 
  -9   5   6      488.88      452.04     31.09 o 
  -7   5   6     3349.45     3173.71     86.20 o 
  -5   5   6      988.56      962.25     35.12 o 
  -3   5   6     8277.43     8047.34    195.52 o 
  -1   5   6     2123.75     2045.55     45.73 o 
   1   5   6     1133.69     1150.04     22.25 o 
   3   5   6       90.52       82.03      6.81 o 
   5   5   6      402.04      408.99     16.22 o 
   7   5   6     1279.55     1219.67     42.26 o 
   9   5   6     2650.84     2630.45     60.71 o 
  11   5   6        5.97        0.84      6.69 o 
  13   5   6      122.91      149.11     22.93 o 
  15   5   6     1384.66     1455.34     81.16 o 
 -20   6   6     1252.08     1278.65     70.20 o 
 -18   6   6      345.81      483.58     77.96 o 
 -16   6   6     1599.75     1615.64     53.54 o 
 -14   6   6      919.91      965.25     54.33 o 
 -12   6   6     4926.07     5127.20    154.28 o 
 -10   6   6      248.10      278.99     33.17 o 
  -8   6   6     1455.39     1515.29     54.15 o 
  -6   6   6       97.54       86.80     14.49 o 
  -4   6   6      775.80      743.90     25.95 o 
  -2   6   6      667.88      738.17     24.66 o 
   0   6   6      794.57      754.14     21.26 o 
   2   6   6       12.50       17.67      5.43 o 
   4   6   6      136.19      153.57      7.11 o 
   6   6   6      514.06      534.07     26.41 o 
   8   6   6     1321.57     1235.99     47.16 o 
  10   6   6      180.66      211.46     17.92 o 
  12   6   6       50.47       61.68     20.47 o 
  14   6   6      159.54      162.20     27.27 o 
  16   6   6      138.16      130.88     26.77 o 
 -19   7   6        6.35        6.67     15.92 o 
 -17   7   6     1575.34     1654.51     66.70 o 
 -15   7   6       42.74       34.50      9.40 o 
 -13   7   6     3648.67     3582.48    121.71 o 
 -11   7   6     1228.99     1148.36     63.45 o 
  -9   7   6     8498.26     8226.57    251.68 o 
  -7   7   6      341.83      351.94     19.71 o 
  -5   7   6      659.93      695.16     26.08 o 
  -3   7   6        9.16        9.71      6.43 o 
  -1   7   6     1483.06     1560.97     29.97 o 
   1   7   6      163.88      179.88      9.28 o 
   3   7   6     2731.47     2740.11     46.40 o 
   5   7   6      300.73      279.09      9.10 o 
   7   7   6      134.71      130.57     17.85 o 
   9   7   6      978.40     1000.86     45.55 o 
  11   7   6       32.46       18.33     11.95 o 
  13   7   6      462.06      448.76     47.84 o 
  15   7   6       26.85       15.18     18.36 o 
 -18   8   6       32.58       38.05     16.08 o 
 -16   8   6     1108.77     1242.80     57.84 o 
 -14   8   6       23.54       40.39     18.21 o 
 -12   8   6     4885.78     4558.52    237.73 o 
 -10   8   6      662.89      573.43     25.07 o 
  -8   8   6     4718.63     4675.63     92.05 o 
  -6   8   6      253.24      245.41     13.62 o 
  -4   8   6     3237.41     3251.51     62.24 o 
  -2   8   6       87.26       83.69      8.45 o 
   0   8   6     9551.84     9442.27    182.14 o 
   2   8   6     2077.61     1990.95     35.19 o 
   4   8   6     4767.45     4728.11     73.97 o 
   6   8   6      293.20      283.84      7.26 o 
   8   8   6     4179.21     4359.45    124.56 o 
  10   8   6      336.40      343.80     23.78 o 
  12   8   6     1435.50     1467.53     63.60 o 
  14   8   6       45.78       35.58     17.18 o 
 -19   9   6       47.18       50.17     30.80 o 
 -17   9   6       48.60       66.12     18.96 o 
 -15   9   6       85.32       77.00     23.15 o 
 -13   9   6      508.87      463.70     34.47 o 
 -11   9   6      542.42      455.41     19.85 o 
  -9   9   6      646.30      534.12     22.99 o 
  -7   9   6      884.52      830.61     23.09 o 
  -5   9   6      778.04      714.62     20.47 o 
  -3   9   6     2466.05     2288.85     49.83 o 
  -1   9   6     2344.04     2426.94     56.44 o 
   1   9   6     2292.29     2320.43     43.06 o 
   3   9   6     1463.27     1594.35     38.79 o 
   5   9   6      895.11      985.56     24.56 o 
   7   9   6     1451.87     1609.71     60.90 o 
   9   9   6     1521.16     1592.31     61.72 o 
  11   9   6     1062.17     1073.01     40.83 o 
  13   9   6      410.36      385.00     34.14 o 
 -16  10   6      426.56      470.40     33.03 o 
 -14  10   6      397.34      395.47     35.49 o 
 -12  10   6     1437.99     1405.80     63.17 o 
 -10  10   6     1708.06     1723.96     68.24 o 
  -8  10   6     2036.15     1909.35     49.00 o 
  -6  10   6      181.44      181.70     11.45 o 
  -4  10   6     1483.20     1481.25     37.47 o 
  -2  10   6      724.34      764.24     22.48 o 
   0  10   6     3157.72     3293.53     60.94 o 
   2  10   6      291.17      308.60     14.95 o 
   4  10   6     1951.65     2001.28     42.23 o 
   6  10   6      670.06      637.90     22.84 o 
   8  10   6     2033.06     2099.29     92.56 o 
  10  10   6      417.58      443.14     26.95 o 
  12  10   6      934.86      776.03     74.55 o 
 -15  11   6      448.61      408.64     33.35 o 
 -13  11   6      554.36      582.26     42.48 o 
 -11  11   6      708.44      670.13     41.45 o 
  -9  11   6     1394.27     1402.57     70.63 o 
  -7  11   6      468.25      393.70     19.08 o 
  -5  11   6      584.54      560.94     25.48 o 
  -3  11   6       78.42       61.86      9.23 o 
  -1  11   6      296.64      278.12     16.54 o 
   1  11   6      109.31      144.90     11.46 o 
   3  11   6     1166.17     1147.43     27.86 o 
   5  11   6      182.40      197.36     15.62 o 
   7  11   6      358.22      429.47     33.82 o 
   9  11   6      228.07      209.21     33.74 o 
  11  11   6       63.48       57.67     14.21 o 
 -14  12   6       49.88       74.93     21.19 o 
 -12  12   6      876.70      975.97     54.50 o 
 -10  12   6      107.77      105.27     23.98 o 
  -8  12   6      672.33      655.90     42.22 o 
  -6  12   6      201.79      191.31     23.44 o 
  -4  12   6     1108.15      967.11     29.83 o 
  -2  12   6      723.09      699.47     29.88 o 
   0  12   6       75.80      109.82     12.26 o 
   2  12   6      190.47      246.17     18.68 o 
   4  12   6      250.78      263.25     16.12 o 
   6  12   6      167.08      192.16     32.84 o 
   8  12   6      133.06      138.99     26.15 o 
 -11  13   6     2048.23     2090.65     89.73 o 
  -9  13   6      316.77      346.42     32.59 o 
  -7  13   6     1537.47     1527.85     66.76 o 
  -5  13   6     1241.15     1217.12     54.55 o 
  -3  13   6     2558.87     2523.28     56.45 o 
  -1  13   6      462.18      484.34     24.64 o 
   1  13   6      407.21      424.64     19.94 o 
   3  13   6      666.02      672.43     23.91 o 
   5  13   6      556.61      583.84     42.29 o 
   7  13   6      647.26      638.68     57.00 o 
 -10  14   6      225.81      206.47     34.02 o 
  -8  14   6      446.05      432.78     36.25 o 
  -6  14   6     1379.82     1349.44     75.57 o 
  -4  14   6      729.04      720.50     39.99 o 
  -2  14   6     1051.12     1024.89     44.22 o 
   0  14   6      192.94      209.91     20.18 o 
   2  14   6      302.80      349.06     20.67 o 
   4  14   6      194.52      188.41     35.18 o 
  -3  15   6     2007.94     1993.13     79.97 o 
  -1  15   6     1425.67     1434.78     62.20 o 
 -21   1   7     2504.65     2521.57     70.50 o 
 -19   1   7      829.96      890.20     43.46 o 
 -17   1   7     4236.21     4351.67    152.16 o 
 -15   1   7     1516.87     1649.90     75.74 o 
 -13   1   7     6826.43     7219.64    211.79 o 
 -11   1   7     1113.99     1112.47     48.94 o 
  -9   1   7     3586.90     3644.83    103.08 o 
  -7   1   7     2035.80     1992.43     60.15 o 
  -5   1   7    12453.30    11902.92    327.18 o 
  -3   1   7     1210.18     1175.10     41.51 o 
  -1   1   7    12213.45    11192.99    309.81 o 
   1   1   7     1279.43     1283.54     35.07 o 
   3   1   7      106.51       95.27     10.85 o 
   5   1   7      249.33      249.72     11.40 o 
   7   1   7     6447.79     6324.16    187.35 o 
   9   1   7      123.46      139.11     22.78 o 
  11   1   7      892.22      956.14     55.17 o 
  13   1   7       33.00       46.37     19.93 o 
  15   1   7      719.92      749.38     55.09 o 
 -20   2   7      667.64      735.46     35.60 o 
 -18   2   7      288.55      322.34     65.89 o 
 -16   2   7      338.83      346.32     46.26 o 
 -14   2   7      112.27      117.53     29.62 o 
 -12   2   7     1808.47     1853.79     69.30 o 
 -10   2   7      662.44      699.90     38.11 o 
  -8   2   7     4906.70     4983.14    165.54 o 
  -6   2   7      622.63      610.05     30.95 o 
  -4   2   7     3042.43     3055.48     84.55 o 
  -2   2   7      128.84      134.41     16.04 o 
   0   2   7     6117.39     6179.38    135.67 o 
   2   2   7     2053.80     2010.77     46.43 o 
   4   2   7      709.88      710.02     20.11 o 
   6   2   7      445.60      428.67     24.41 o 
   8   2   7     1969.93     2029.38     77.66 o 
  10   2   7       26.18       36.93     17.68 o 
  12   2   7      263.12      302.42     35.47 o 
  14   2   7      146.61      125.73     32.94 o 
  16   2   7      102.61       93.49     32.37 o 
 -21   3   7       39.93       22.34     12.72 o 
 -19   3   7      105.62       79.16     25.10 o 
 -17   3   7      483.68      459.12     44.42 o 
 -15   3   7      135.39      154.63     30.93 o 
 -13   3   7       63.08       67.00     26.26 o 
 -11   3   7      567.86      598.92     44.57 o 
  -9   3   7     3153.42     3155.77    105.58 o 
  -7   3   7      148.29      135.59     18.23 o 
  -5   3   7     4043.18     3997.51    111.20 o 
  -3   3   7     1676.52     1631.39     45.48 o 
  -1   3   7     3287.83     3368.26     77.40 o 
   1   3   7     2671.58     2575.49     49.21 o 
   3   3   7     6840.72     6677.75    125.47 o 
   5   3   7      796.47      780.74      9.50 o 
   7   3   7     3035.82     3132.90     77.19 o 
   9   3   7     3980.16     3854.54    137.77 o 
  11   3   7     6049.26     6333.09    194.51 o 
  13   3   7     1322.04     1414.89     84.60 o 
  15   3   7     1854.75     2025.28    140.72 o 
 -20   4   7      521.05      535.94     27.83 o 
 -18   4   7      531.10      525.29     28.99 o 
 -16   4   7      188.80      183.60     33.10 o 
 -14   4   7      396.50      425.28     38.68 o 
 -12   4   7       41.84       28.42     23.31 o 
 -10   4   7     6127.33     5802.49    175.56 o 
  -8   4   7     1205.07     1210.69     49.43 o 
  -6   4   7     2773.79     2654.94     74.38 o 
  -4   4   7      383.88      403.87     29.36 o 
  -2   4   7     3929.21     3813.19     91.36 o 
   0   4   7      297.33      339.20     18.23 o 
   2   4   7     3371.41     3354.73     71.48 o 
   4   4   7      563.37      581.67     21.01 o 
   6   4   7     2486.97     2668.25     81.85 o 
   8   4   7      112.58      135.13     12.90 o 
  10   4   7     2325.28     2262.89     89.79 o 
  12   4   7       60.02       64.26     40.41 o 
  14   4   7      584.92      635.79     81.34 o 
 -19   5   7      895.98      923.18     53.44 o 
 -17   5   7      698.31      671.45     31.76 o 
 -15   5   7     2981.68     2967.23    113.31 o 
 -13   5   7     1868.42     1928.73     79.38 o 
 -11   5   7     1096.48     1110.15     62.43 o 
  -9   5   7     1712.46     1816.54     67.27 o 
  -7   5   7     2350.88     2303.94     70.73 o 
  -5   5   7     1338.44     1342.21     51.78 o 
  -3   5   7     2147.92     1990.81     63.02 o 
  -1   5   7     1841.49     1799.99     49.57 o 
   1   5   7     1608.27     1683.24     38.77 o 
   3   5   7        0.19        7.90      2.90 o 
   5   5   7      307.66      347.07     21.11 o 
   7   5   7      297.46      288.90     19.86 o 
   9   5   7      149.97      158.78     14.54 o 
  11   5   7      102.31      114.97     25.96 o 
  13   5   7      171.84      186.44     35.83 o 
 -20   6   7     1255.73     1323.06     77.94 o 
 -18   6   7      733.63      779.02    104.85 o 
 -16   6   7     1345.66     1322.50     81.80 o 
 -14   6   7      344.53      331.52     43.38 o 
 -12   6   7     2534.56     2624.77     98.66 o 
 -10   6   7      670.95      679.11     49.45 o 
  -8   6   7     1848.75     1870.81     66.70 o 
  -6   6   7      538.25      562.48     30.95 o 
  -4   6   7     1868.68     1815.09     47.13 o 
  -2   6   7      584.59      596.60     21.85 o 
   0   6   7     1227.69     1166.96     26.80 o 
   2   6   7     1649.32     1648.02     29.38 o 
   4   6   7      627.48      604.64     12.71 o 
   6   6   7     1385.48     1351.56     53.56 o 
   8   6   7      269.36      308.51     21.75 o 
  10   6   7      581.21      545.68     25.87 o 
  12   6   7      315.83      379.15     42.09 o 
  14   6   7      307.81      284.54     36.72 o 
 -19   7   7     1442.57     1538.43     74.49 o 
 -17   7   7       27.93       41.19     36.02 o 
 -15   7   7     1720.50     1874.05    104.29 o 
 -13   7   7     1109.44     1090.62     62.25 o 
 -11   7   7     7568.96     7597.61    233.86 o 
  -9   7   7      310.49      264.83     36.01 o 
  -7   7   7     3255.18     3187.63     84.61 o 
  -5   7   7       24.18       24.82      8.68 o 
  -3   7   7     3731.81     3738.88     67.79 o 
  -1   7   7      249.76      255.82     12.32 o 
   1   7   7     3899.36     3950.63     76.76 o 
   3   7   7      735.51      748.48     16.04 o 
   5   7   7     3156.01     2954.14     62.06 o 
   7   7   7       16.53       22.97     13.06 o 
   9   7   7      309.46      321.77     22.08 o 
  11   7   7      293.21      249.78     20.89 o 
  13   7   7      631.12      646.91     78.66 o 
 -18   8   7      140.15      102.96     32.24 o 
 -16   8   7      497.15      553.29     51.18 o 
 -14   8   7       97.31       90.66     46.54 o 
 -12   8   7     1717.27     1630.68    105.36 o 
 -10   8   7      589.16      565.62     34.83 o 
  -8   8   7      629.68      676.75     25.86 o 
  -6   8   7      661.84      716.37     23.27 o 
  -4   8   7     1906.02     1947.35     41.15 o 
  -2   8   7       30.42       54.64     10.51 o 
   0   8   7     2592.57     2375.76     46.71 o 
   2   8   7     1930.25     1727.09     35.08 o 
   4   8   7     1206.87     1127.95     27.86 o 
   6   8   7      340.31      354.72     34.67 o 
   8   8   7      618.90      708.37     51.92 o 
  10   8   7      216.85      185.17     19.06 o 
  12   8   7      300.87      283.79     45.01 o 
 -17   9   7      188.46      164.06     28.05 o 
 -15   9   7       54.46       46.34     17.98 o 
 -13   9   7      249.58      319.14     34.47 o 
 -11   9   7     2419.39     2442.76     78.84 o 
  -9   9   7      215.53      224.40     19.49 o 
  -7   9   7      545.40      621.27     25.14 o 
  -5   9   7       15.17       17.17      7.15 o 
  -3   9   7     2775.77     2804.47     71.82 o 
  -1   9   7      104.40       87.88     10.03 o 
   1   9   7     3883.94     3723.17     73.92 o 
   3   9   7     1616.80     1491.31     35.44 o 
   5   9   7     3020.34     3118.68    111.80 o 
   7   9   7       22.28       34.42     18.13 o 
   9   9   7     2781.75     2778.79    106.52 o 
  11   9   7      265.49      241.91     22.95 o 
 -16  10   7      153.49      124.76     26.98 o 
 -14  10   7      130.79      135.15     25.83 o 
 -12  10   7      390.03      378.69     38.25 o 
 -10  10   7      748.24      757.10     41.88 o 
  -8  10   7      527.08      554.88     25.94 o 
  -6  10   7      513.18      559.17     25.06 o 
  -4  10   7      702.77      751.88     27.50 o 
  -2  10   7      637.68      609.79     22.32 o 
   0  10   7     1962.72     1915.52     43.28 o 
   2  10   7     1730.03     1652.69     37.05 o 
   4  10   7     1606.76     1480.67     69.23 o 
   6  10   7      286.14      274.86     34.23 o 
   8  10   7      492.95      479.11     47.24 o 
  10  10   7      407.42      397.65     28.22 o 
 -13  11   7      325.51      382.06     38.08 o 
 -11  11   7     1204.17     1293.57     58.40 o 
  -9  11   7      679.51      750.13     41.54 o 
  -7  11   7     1923.79     2025.52     82.85 o 
  -5  11   7      492.92      513.85     21.94 o 
  -3  11   7      261.21      271.88     21.31 o 
  -1  11   7      180.93      160.13     14.13 o 
   1  11   7     1307.00     1193.67     32.90 o 
   3  11   7      406.48      360.25     17.15 o 
   5  11   7      964.94      924.34     49.28 o 
   7  11   7      216.13      264.98     28.98 o 
 -12  12   7      609.87      594.16     51.29 o 
 -10  12   7     1890.47     2025.77     85.15 o 
  -8  12   7      609.60      617.82     38.21 o 
  -6  12   7      840.87      865.23     42.23 o 
  -4  12   7      364.83      397.77     26.00 o 
  -2  12   7     1058.18     1048.84     38.78 o 
   0  12   7      655.18      676.97     26.61 o 
   2  12   7      324.07      322.95     24.46 o 
   4  12   7      348.10      359.38     33.65 o 
   6  12   7      266.44      237.56     29.13 o 
  -9  13   7      405.40      451.23     36.95 o 
  -7  13   7     1116.60     1159.36     53.79 o 
  -5  13   7      434.23      541.94     34.78 o 
  -3  13   7      504.17      516.94     31.48 o 
  -1  13   7      260.09      275.58     20.32 o 
   1  13   7      688.16      635.68     28.12 o 
   3  13   7      419.23      402.74     59.11 o 
  -4  14   7      652.06      677.06     43.21 o 
  -2  14   7     1309.50     1323.56     57.69 o 
 -20   0   8     4636.90     4871.46    270.63 o 
 -18   0   8     1310.60     1493.51    182.49 o 
 -16   0   8     9560.17    10004.05    568.29 o 
 -14   0   8     3771.26     3815.28    268.21 o 
 -12   0   8     7407.81     7672.40    407.69 o 
 -10   0   8     1330.20     1315.28     77.78 o 
  -8   0   8    11981.72    11471.69    456.61 o 
  -6   0   8     3076.49     3104.02    124.95 o 
  -4   0   8    25140.17    23797.22   1021.31 o 
  -2   0   8      846.40      815.96     42.33 o 
   0   0   8     3665.22     3675.31    147.33 o 
   2   0   8     1078.34     1025.18     53.08 o 
   4   0   8     7930.55     7650.02    245.93 o 
   6   0   8      191.52      189.51     15.93 o 
   8   0   8     5014.10     5086.20    234.21 o 
  10   0   8      671.82      779.74     77.30 o 
  12   0   8      256.26      237.31     50.76 o 
  14   0   8      889.82      927.74     92.99 o 
 -19   1   8       72.86       65.79     28.87 o 
 -17   1   8      364.01      388.49     46.19 o 
 -15   1   8      173.57      215.24     33.93 o 
 -13   1   8      122.85      157.38     26.51 o 
 -11   1   8      488.40      522.78     45.57 o 
  -9   1   8      395.93      421.19     31.03 o 
  -7   1   8     2456.07     2586.33    108.79 o 
  -5   1   8      130.22      146.91     17.65 o 
  -3   1   8     2320.70     2294.07     62.03 o 
  -1   1   8     1048.76     1025.61     47.32 o 
   1   1   8     1775.63     1778.20     55.76 o 
   3   1   8        5.91       15.08      6.93 o 
   5   1   8     2178.26     2025.40     37.20 o 
   7   1   8      381.12      410.15     18.86 o 
   9   1   8     1006.78     1066.21     61.71 o 
  11   1   8      343.45      392.15     42.05 o 
  13   1   8      903.63      923.06     75.85 o 
 -20   2   8      657.97      677.57     45.16 o 
 -18   2   8      286.32      297.09     41.58 o 
 -16   2   8      967.18     1093.49     65.09 o 
 -14   2   8      500.61      530.50     42.49 o 
 -12   2   8     1707.78     1784.74     75.27 o 
 -10   2   8      336.11      334.74     35.10 o 
  -8   2   8     3548.47     3625.88    120.72 o 
  -6   2   8       47.08       60.08     13.75 o 
  -4   2   8     3783.88     3663.86     95.02 o 
  -2   2   8      907.52      908.10     30.97 o 
   0   2   8     2844.85     2867.30     75.56 o 
   2   2   8      134.46      151.43     11.94 o 
   4   2   8     4488.65     4417.22     82.46 o 
   6   2   8      194.52      227.43     18.37 o 
   8   2   8     5457.44     5254.98    265.30 o 
  10   2   8      323.15      330.29     45.26 o 
  12   2   8     1679.73     1773.26    103.86 o 
 -19   3   8     1224.27     1274.07     82.15 o 
 -17   3   8      165.60      190.75     43.14 o 
 -15   3   8      146.32      201.25     30.33 o 
 -13   3   8     1195.43     1241.57     63.64 o 
 -11   3   8     1121.56     1215.66     57.81 o 
  -9   3   8     1018.53     1021.17     59.67 o 
  -7   3   8      542.67      549.89     31.48 o 
  -5   3   8      426.70      416.80     32.69 o 
  -3   3   8     1362.65     1328.96     42.76 o 
  -1   3   8     2522.77     2556.27     84.09 o 
   1   3   8      721.15      694.22     24.45 o 
   3   3   8      735.18      692.82     17.86 o 
   5   3   8      974.23      887.33     31.49 o 
   7   3   8     1116.98     1061.78     50.30 o 
   9   3   8      575.37      607.65     47.77 o 
  11   3   8      625.19      628.81     75.99 o 
  13   3   8      269.24      308.71     40.87 o 
 -18   4   8      527.98      524.11     56.47 o 
 -16   4   8      238.38      288.94     48.27 o 
 -14   4   8      160.23      152.75    108.68 o 
 -12   4   8      197.78      221.61     30.86 o 
 -10   4   8      171.05      158.72     24.10 o 
  -8   4   8      560.21      600.27     35.57 o 
  -6   4   8      663.29      663.31     45.52 o 
  -4   4   8      332.68      317.58     26.14 o 
  -2   4   8      535.52      532.89     28.05 o 
   0   4   8     2920.86     2939.83     62.34 o 
   2   4   8      914.54      891.86     25.37 o 
   4   4   8      669.23      613.29     12.26 o 
   6   4   8      277.58      273.26     19.52 o 
   8   4   8     1855.31     1854.23     51.07 o 
  10   4   8      630.12      674.61     59.74 o 
  12   4   8      664.09      668.69     85.50 o 
 -19   5   8     1868.04     2022.15    129.05 o 
 -17   5   8       26.39       27.57     22.53 o 
 -15   5   8      831.74      849.35     63.81 o 
 -13   5   8     1760.64     1870.50    157.69 o 
 -11   5   8     2061.09     2102.21     84.54 o 
  -9   5   8     2214.50     2236.83     81.70 o 
  -7   5   8      928.86      930.34     44.36 o 
  -5   5   8     1786.22     1756.10     70.26 o 
  -3   5   8     1924.82     1874.32     47.49 o 
  -1   5   8     7703.43     7678.99    170.39 o 
   1   5   8      727.71      718.50     26.78 o 
   3   5   8     3287.40     3201.76     51.36 o 
   5   5   8      164.44      151.29     18.15 o 
   7   5   8     4822.07     4742.05    181.71 o 
   9   5   8      388.64      396.14     23.12 o 
  11   5   8      973.74      975.82     96.53 o 
 -18   6   8     1457.11     1513.58     91.81 o 
 -16   6   8     1266.41     1334.28     80.22 o 
 -14   6   8     5374.80     5406.86    293.54 o 
 -12   6   8     1801.86     2182.81    263.61 o 
 -10   6   8     5854.56     6027.13    197.65 o 
  -8   6   8     1284.98     1307.27     88.96 o 
  -6   6   8     3542.35     3531.19    121.56 o 
  -4   6   8      793.86      730.47     27.80 o 
  -2   6   8     5768.57     5630.37    121.79 o 
   0   6   8      310.20      290.13     12.98 o 
   2   6   8     1420.96     1460.08     35.22 o 
   4   6   8      679.16      637.42     30.62 o 
   6   6   8     1979.23     1830.68     63.13 o 
   8   6   8      110.80      100.74     36.90 o 
  10   6   8      490.08      448.39     30.57 o 
 -17   7   8       60.12       27.68     31.36 o 
 -15   7   8     1393.55     1435.04    103.59 o 
 -13   7   8      322.67      316.60     39.13 o 
 -11   7   8     3067.08     3018.20    133.51 o 
  -9   7   8      177.01      190.39     27.43 o 
  -7   7   8     3249.92     3220.10     91.64 o 
  -5   7   8      211.06      197.32     16.36 o 
  -3   7   8     2730.51     2684.21     57.53 o 
  -1   7   8       98.99      108.18     10.51 o 
   1   7   8     2888.28     3018.13     65.09 o 
   3   7   8      101.37       90.78     10.37 o 
   5   7   8     2102.95     2156.64    105.44 o 
   7   7   8       84.75       29.81     39.28 o 
   9   7   8      914.66      880.77     40.11 o 
  11   7   8       71.98       68.02     38.30 o 
 -16   8   8      223.19      216.96     39.23 o 
 -14   8   8     1050.20     1140.14    107.81 o 
 -12   8   8      267.34      272.62     35.85 o 
 -10   8   8     2560.62     2428.90    106.57 o 
  -8   8   8      307.62      315.25     25.02 o 
  -6   8   8     1195.57     1235.69     34.08 o 
  -4   8   8      276.28      286.21     25.66 o 
  -2   8   8     3563.71     3393.94     74.46 o 
   0   8   8      168.46      157.32     11.68 o 
   2   8   8     4678.22     4456.44    135.81 o 
   4   8   8      374.10      452.48     32.89 o 
   6   8   8     2322.55     2372.59    119.96 o 
   8   8   8      375.23      391.22     38.36 o 
  10   8   8     1075.57     1047.41     47.81 o 
 -15   9   8       24.81       26.01     17.07 o 
 -13   9   8       24.92       14.54     15.79 o 
 -11   9   8       75.29       59.70     17.79 o 
  -9   9   8       77.08       92.96     12.10 o 
  -7   9   8       26.48       36.95      9.47 o 
  -5   9   8       57.06       52.24     11.49 o 
  -3   9   8      115.37       82.70     11.17 o 
  -1   9   8      523.16      484.92     24.77 o 
   1   9   8      535.03      506.40     19.99 o 
   3   9   8      244.84      208.84     61.41 o 
   5   9   8       79.23      112.55     28.38 o 
   7   9   8       54.18       32.83     38.31 o 
 -14  10   8      464.10      502.31     42.63 o 
 -12  10   8       61.96       76.51     26.86 o 
 -10  10   8     1035.80     1034.01     49.68 o 
  -8  10   8      685.09      669.71     29.81 o 
  -6  10   8      615.81      565.80     22.89 o 
  -4  10   8      668.04      725.68     30.69 o 
  -2  10   8     1631.82     1569.70     46.78 o 
   0  10   8      576.92      607.24     22.58 o 
   2  10   8     2178.36     2338.82    122.92 o 
   4  10   8      663.89      683.55     52.24 o 
   6  10   8     1201.08     1299.38     61.63 o 
 -11  11   8      569.04      564.11     41.71 o 
  -9  11   8     1369.65     1343.53     59.02 o 
  -7  11   8     1410.29     1444.69     64.12 o 
  -5  11   8      249.58      222.26     19.46 o 
  -3  11   8      703.39      678.21     32.08 o 
  -1  11   8     1111.32     1049.17     37.72 o 
   1  11   8     1115.07     1023.18     30.34 o 
   3  11   8      366.09      420.19     36.86 o 
   5  11   8     1181.71     1219.30     74.54 o 
  -8  12   8      308.53      271.09     33.71 o 
  -6  12   8      560.38      526.27     47.07 o 
  -4  12   8       75.62       62.83     17.89 o 
  -2  12   8     2268.03     2184.20     64.04 o 
   0  12   8      118.85       98.77     12.39 o 
   2  12   8      834.33      911.54     59.89 o 
 -17   1   9      387.52      361.97     58.16 o 
 -15   1   9     3874.21     4041.87    173.93 o 
 -13   1   9      904.24      961.03     69.82 o 
 -11   1   9     6540.98     6786.80    208.76 o 
  -9   1   9      992.45     1052.85     58.51 o 
  -7   1   9     5735.04     5806.28    181.53 o 
  -5   1   9     1505.39     1519.15     54.14 o 
  -3   1   9     9321.55     9009.47    240.21 o 
  -1   1   9       78.56       56.21     12.79 o 
   1   1   9     4501.73     4333.19    107.67 o 
   3   1   9      332.25      346.24     13.86 o 
   5   1   9     4063.46     3681.91    175.72 o 
   7   1   9       28.99       27.33     18.70 o 
   9   1   9     2206.12     2135.94     99.97 o 
  11   1   9       36.00       42.48     24.04 o 
 -18   2   9      164.88      174.91     39.41 o 
 -16   2   9      183.31      194.02     42.68 o 
 -14   2   9      110.57      109.11     35.39 o 
 -12   2   9     1448.29     1481.35     70.64 o 
 -10   2   9      235.75      236.46     31.38 o 
  -8   2   9      149.02      146.85     26.86 o 
  -6   2   9     1096.51     1231.31     56.67 o 
  -4   2   9       12.66       25.01     11.17 o 
  -2   2   9     2282.02     2317.57     71.75 o 
   0   2   9      713.96      677.51     31.37 o 
   2   2   9      210.38      227.87     12.18 o 
   4   2   9      223.53      225.37     12.08 o 
   6   2   9     2679.05     2483.92    140.06 o 
   8   2   9       13.14       28.06     19.82 o 
  10   2   9     1080.59     1089.96     69.72 o 
 -17   3   9      134.76      158.31     35.12 o 
 -15   3   9       16.62       30.67     25.34 o 
 -13   3   9      379.99      400.38     47.75 o 
 -11   3   9      320.87      331.13     33.90 o 
  -9   3   9      246.33      242.11     32.62 o 
  -7   3   9      213.12      227.45     25.01 o 
  -5   3   9     1604.05     1680.65     81.34 o 
  -3   3   9      276.76      312.32     30.57 o 
  -1   3   9       23.04       26.10      9.66 o 
   1   3   9      539.89      536.95     28.04 o 
   3   3   9       71.81       82.00     10.11 o 
   5   3   9      747.80      703.73     41.24 o 
   7   3   9       61.60       69.03     23.76 o 
   9   3   9      386.65      430.98     45.80 o 
 -16   4   9       20.49       26.14     27.33 o 
 -14   4   9      354.83      349.65     50.00 o 
 -12   4   9     1037.68     1033.42     73.96 o 
 -10   4   9      771.60      768.26     48.33 o 
  -8   4   9      673.41      715.29     42.07 o 
  -6   4   9     1605.24     1664.33     72.38 o 
  -4   4   9      830.08      800.00     38.55 o 
  -2   4   9      309.15      339.55     22.36 o 
   0   4   9     2865.28     2708.27     72.64 o 
   2   4   9       84.80       86.76      9.17 o 
   4   4   9     2664.42     2557.39     76.69 o 
   6   4   9      459.08      469.79     26.78 o 
   8   4   9     1218.35     1287.62     87.04 o 
  10   4   9       73.60       57.71     40.95 o 
 -17   5   9      917.18     1021.83     94.15 o 
 -15   5   9      404.01      460.63     96.38 o 
 -13   5   9     1933.32     1968.94     91.66 o 
 -11   5   9     1207.00     1240.91     67.42 o 
  -9   5   9     1465.23     1551.24     68.43 o 
  -7   5   9     1585.85     1589.95     76.55 o 
  -5   5   9     3270.40     3308.05    101.59 o 
  -3   5   9     2476.79     2472.06     62.36 o 
  -1   5   9     2255.48     2202.34     54.98 o 
   1   5   9     1019.02     1029.28     26.93 o 
   3   5   9      989.38      954.11     41.91 o 
   5   5   9      290.25      287.40     23.73 o 
   7   5   9     1009.47      938.22     65.38 o 
   9   5   9      568.47      564.12     70.22 o 
 -16   6   9      272.85      271.34     58.31 o 
 -14   6   9     1484.15     1727.73    191.98 o 
 -12   6   9     1007.57     1010.65     76.13 o 
 -10   6   9     2100.01     2158.18    106.57 o 
  -8   6   9      172.26      190.51     32.97 o 
  -6   6   9     2798.42     2721.71     92.12 o 
  -4   6   9      629.55      648.08     38.75 o 
  -2   6   9     2514.80     2546.24     71.34 o 
   0   6   9      619.22      574.57     26.71 o 
   2   6   9      579.17      552.83     35.25 o 
   4   6   9     1822.26     1722.24     93.10 o 
   6   6   9     1034.96      942.43     57.63 o 
   8   6   9      219.53      187.61     20.17 o 
 -15   7   9      470.63      589.53     71.82 o 
 -13   7   9     1758.12     1869.99     93.25 o 
 -11   7   9      697.70      649.58     50.43 o 
  -9   7   9     3192.23     3050.91    128.54 o 
  -7   7   9      348.40      331.32     27.73 o 
  -5   7   9     3599.08     3435.48    102.58 o 
  -3   7   9      123.42      128.46     13.23 o 
  -1   7   9     2895.73     2870.35     63.73 o 
   1   7   9      222.39      285.95     20.69 o 
   3   7   9     3251.75     3215.62    105.64 o 
   5   7   9       97.75       75.75     22.28 o 
   7   7   9     1359.05     1203.60     96.57 o 
 -14   8   9       72.06       80.73     33.45 o 
 -12   8   9      669.74      614.22     66.79 o 
 -10   8   9      161.43      138.88     36.25 o 
  -8   8   9      180.65      144.71     35.76 o 
  -6   8   9      119.81      151.76     14.67 o 
  -4   8   9       31.30       30.66     11.47 o 
  -2   8   9      729.88      705.30     29.05 o 
   0   8   9      220.96      228.32     14.76 o 
   2   8   9      270.70      251.16     37.97 o 
   4   8   9      255.79      261.24     35.94 o 
   6   8   9      554.50      554.34     45.91 o 
 -11   9   9     1412.92     1499.50     63.96 o 
  -9   9   9      355.48      395.26     34.60 o 
  -7   9   9      162.53      147.44     20.03 o 
  -5   9   9      563.83      617.68     31.23 o 
  -3   9   9      858.67      818.34     32.96 o 
  -1   9   9     1095.11     1045.81     38.21 o 
   1   9   9      142.54      186.07     34.97 o 
   3   9   9      385.87      429.68     50.95 o 
 -10  10   9       99.96       88.37     25.14 o 
  -8  10   9      155.43      159.06     28.87 o 
  -6  10   9       77.79       91.41     17.33 o 
  -4  10   9       83.03       50.69     29.85 o 
  -2  10   9      244.36      232.90     27.85 o 
   0  10   9      348.49      340.47     54.24 o 
   2  10   9      636.80      711.16     70.42 o 
  -5  11   9     1341.77     1378.88     63.73 o 
  -3  11   9      229.43      224.44     21.10 o 
 -16   0  10      504.89      593.66     81.56 o 
 -14   0  10     3521.30     3657.59    204.57 o 
 -12   0  10     1412.84     1345.02    103.35 o 
 -10   0  10     2725.56     2796.00    207.19 o 
  -8   0  10      442.95      497.00     52.21 o 
  -6   0  10     5760.67     5552.20    281.48 o 
  -4   0  10     1587.20     1643.55    116.43 o 
  -2   0  10     6433.78     6010.93    263.75 o 
   0   0  10     2334.77     2335.23     86.40 o 
   2   0  10     4614.54     4269.56    135.90 o 
   4   0  10      875.87      983.34     88.43 o 
   6   0  10     4315.48     4329.81    233.63 o 
   8   0  10      759.88      757.55     87.37 o 
 -15   1  10      403.75      445.09     48.52 o 
 -13   1  10      134.58      122.29     36.35 o 
 -11   1  10      956.32     1011.49     68.59 o 
  -9   1  10      287.88      302.78     30.69 o 
  -7   1  10       97.00      109.87     23.81 o 
  -5   1  10      274.81      261.40     24.69 o 
  -3   1  10      178.18      187.29     18.21 o 
  -1   1  10      218.17      239.64     22.63 o 
   1   1  10       92.95       89.31     13.58 o 
   3   1  10      179.15      161.91     16.11 o 
   5   1  10        6.27        3.10     13.56 o 
   7   1  10      444.26      461.39     49.52 o 
 -16   2  10      290.79      285.39     53.84 o 
 -14   2  10     1030.99     1140.29     84.22 o 
 -12   2  10      269.36      285.87     62.72 o 
 -10   2  10     1255.20     1224.71     62.28 o 
  -8   2  10       23.87       30.08     17.44 o 
  -6   2  10      103.59      110.83     21.60 o 
  -4   2  10      277.99      286.96     22.93 o 
  -2   2  10      631.74      575.42     28.95 o 
   0   2  10        8.71        8.33     11.11 o 
   2   2  10      597.46      576.48     40.71 o 
   4   2  10      131.50      161.86     41.94 o 
   6   2  10      533.39      504.88     49.30 o 
 -15   3  10        1.67        5.02     13.32 o 
 -13   3  10       96.85      102.50     28.07 o 
 -11   3  10      639.14      629.66     47.64 o 
  -9   3  10      247.88      270.56     37.62 o 
  -7   3  10        2.92       12.19     13.91 o 
  -5   3  10      262.92      271.36     23.19 o 
  -3   3  10      725.70      739.06     34.91 o 
  -1   3  10       54.66       55.00     12.58 o 
   1   3  10      342.86      325.71     17.50 o 
   3   3  10      355.39      335.28     23.98 o 
   5   3  10        4.20       34.97     24.51 o 
   7   3  10      177.67      175.73     42.19 o 
 -14   4  10      301.34      292.40     69.60 o 
 -12   4  10      101.88       95.27     33.02 o 
 -10   4  10      437.10      478.99     42.10 o 
  -8   4  10      165.83      173.78     26.09 o 
  -6   4  10      136.50      104.46     30.90 o 
  -4   4  10      276.87      316.75     42.35 o 
  -2   4  10      280.31      301.47     27.50 o 
   0   4  10       20.46       24.65      7.94 o 
   2   4  10      131.44      106.24     28.90 o 
   4   4  10      277.52      251.55     24.80 o 
   6   4  10      197.84      216.00     51.24 o 
 -13   5  10      952.59      918.93     65.80 o 
 -11   5  10       13.90       24.38     18.38 o 
  -9   5  10     2115.43     2106.44     87.56 o 
  -7   5  10      377.43      362.02     32.53 o 
  -5   5  10      634.16      618.38     43.27 o 
  -3   5  10      476.14      423.25     26.86 o 
  -1   5  10      779.71      735.12     41.29 o 
   1   5  10      649.22      617.40     45.62 o 
   3   5  10      120.77      106.84     39.81 o 
   5   5  10      369.04      355.19     47.75 o 
 -12   6  10     2035.85     2070.47    117.10 o 
 -10   6  10      700.00      715.09     84.05 o 
  -8   6  10     2594.84     2636.36    100.02 o 
  -6   6  10     2000.37     1958.32     76.56 o 
  -4   6  10     3007.91     2858.96     93.64 o 
  -2   6  10      780.06      786.62     37.38 o 
   0   6  10     2569.16     2533.90    119.33 o 
   2   6  10     1120.00     1060.25     63.64 o 
   4   6  10     1469.64     1382.02     71.97 o 
 -11   7  10      466.80      478.82     46.86 o 
  -9   7  10      620.15      654.43     71.68 o 
  -7   7  10      452.13      468.96     48.20 o 
  -5   7  10      421.01      408.24     33.48 o 
  -3   7  10      575.05      526.49     25.80 o 
  -1   7  10      304.60      291.67     17.29 o 
   1   7  10      303.26      316.16     37.87 o 
   3   7  10      336.90        3.68     54.63 o 
  -8   8  10      945.79      968.90     49.00 o 
  -6   8  10       35.21       23.77     11.86 o 
  -4   8  10      230.11      185.95     21.45 o 
  -2   8  10      352.72      322.26     22.76 o 
   0   8  10      411.54      402.94     49.40 o 
 -11   1  11      373.37      376.11     50.58 o 
  -9   1  11     1324.03     1380.64     66.19 o 
  -7   1  11       79.61       89.60     20.29 o 
  -5   1  11     1050.30      987.34     53.47 o 
  -3   1  11      533.89      509.93     35.54 o 
  -1   1  11     4197.19     3868.20    115.99 o 
   1   1  11      813.92      766.66     64.51 o 
 -10   2  11     1433.01     1445.68     86.03 o 
  -8   2  11      278.73      287.39     37.96 o 
  -6   2  11      295.12      320.84     27.08 o 
  -4   2  11      149.81      123.87     17.87 o 
  -2   2  11     1121.42     1031.31     40.33 o 
   0   2  11       21.73       34.87     16.27 o 
 -11   3  11      240.23      237.38     32.22 o 
  -9   3  11      298.88      265.33     39.61 o 
  -7   3  11       68.47       71.34     16.24 o 
  -5   3  11      257.41      270.84     26.93 o 
  -3   3  11       67.95       80.07     21.26 o 
  -1   3  11       74.55       63.77     16.85 o 
   1   3  11       98.17       67.90     34.10 o 
 -10   4  11      254.52      274.84     35.58 o 
  -8   4  11      838.63      858.01     66.11 o 
  -6   4  11       39.00       15.48     16.37 o 
  -4   4  11      935.45      907.67     53.32 o 
  -2   4  11       30.83       23.94     10.52 o 
   0   4  11      389.62      433.36     60.44 o 
  -7   5  11     1004.73     1003.73     55.66 o 
  -5   5  11     1097.04     1041.06     61.91 o 
  -3   5  11     1376.39     1319.78     64.89 o 
  -1   5  11      628.53      637.54     53.08 o 
                                                 
